# Supplementary material for: Di-μ-acetato-κ3 O,O′:O;κ3 O:O,O′-bis­[(acetato-κ2 O,O′)(1,10-phenan­throline-κ2 N,N′)cadmium(II)]
Source: Acta Crystallogr Sect E Struct Rep Online. 2008 Oct 22;64(Pt 11):m1450. doi: 10.1107/S1600536808029462 (PMC2959765; doi:10.1107/S1600536808029462)
Supplement: Supplementary file 2 [file e-64-m1450-Isup2.hkl]

# 
# h,k,l, Fc-squared, Fo-squared, sigma(Fo-squared) and status flag 
# 
data_I
_shelx_title ' MAH027 in Pbca' 
_shelx_refln_list_code          4 
_shelx_F_calc_maximum      469.03 
_exptl_crystal_F_000      1632.00 
_reflns_d_resolution_high  0.7598 
 
loop_ 
 _symmetry_equiv_pos_as_xyz 
 'x, y, z' 
 '-x+1/2, -y, z+1/2' 
 '-x, y+1/2, -z+1/2' 
 'x+1/2, -y+1/2, -z' 
 '-x, -y, -z' 
 'x-1/2, y, -z-1/2' 
 'x, -y-1/2, z-1/2' 
 '-x-1/2, y-1/2, z' 
 
_cell_length_a     8.4422 
_cell_length_b    15.6384 
_cell_length_c    22.2195 
_cell_angle_alpha  90.000 
_cell_angle_beta   90.000 
_cell_angle_gamma  90.000 
 
_shelx_F_squared_multiplier     1.000 
 
loop_ 
 _refln_index_h 
 _refln_index_k 
 _refln_index_l 
 _refln_F_squared_calc 
 _refln_F_squared_meas 
 _refln_F_squared_sigma 
 _refln_observed_status 
   2   0   0    28762.34    30428.90    233.13 o 
   4   0   0    50355.95    51414.48    398.01 o 
   6   0   0     1770.32     1699.27     41.64 o 
   8   0   0    21893.87    22891.35    286.49 o 
  10   0   0     2235.26     2235.55     80.03 o 
   2   1   0    19654.48    21884.48    122.68 o 
   4   1   0     4090.87     4101.00     40.40 o 
   6   1   0       43.52       38.03      5.99 o 
   8   1   0      687.96      641.33     35.97 o 
  10   1   0      970.35      915.06     66.03 o 
   0   2   0   194280.88   177874.81   1876.99 o 
   2   2   0   219992.30   211465.13   1445.39 o 
   4   2   0    53206.72    55168.30    344.98 o 
   6   2   0    12348.53    12132.70     96.10 o 
   8   2   0     6552.54     6754.99     74.84 o 
  10   2   0       43.30       54.75     20.33 o 
   2   3   0    90074.27    97308.41    865.54 o 
   4   3   0    14166.42    14977.76     92.30 o 
   6   3   0     5939.48     6097.82     94.40 o 
   8   3   0     6225.33     6405.42     81.51 o 
  10   3   0     3555.40     3802.04    181.56 o 
   0   4   0     3341.94     3127.37     41.22 o 
   2   4   0   121676.68   130372.24    724.04 o 
   4   4   0    23133.89    24706.41    149.41 o 
   6   4   0    15334.75    15604.02    145.97 o 
   8   4   0      101.84       88.15     15.38 o 
  10   4   0      856.28      774.65     55.94 o 
   2   5   0        7.12       -4.11      4.11 o 
   4   5   0    51737.16    56150.83    339.50 o 
   6   5   0    16627.79    16779.43    136.57 o 
   8   5   0    18735.62    20126.35    217.45 o 
  10   5   0     4242.42     4763.53    266.09 o 
   0   6   0    13557.30    15485.69    142.32 o 
   2   6   0     6293.46     6500.12     51.31 o 
   4   6   0    13605.04    14567.18    114.36 o 
   6   6   0     6538.16     6406.49     85.64 o 
   8   6   0      437.04      409.84     28.27 o 
  10   6   0        0.99        6.52     21.67 o 
   2   7   0     4044.39     3811.87     68.67 o 
   4   7   0    16347.23    17204.65    131.66 o 
   6   7   0    32862.56    34800.40    276.24 o 
   8   7   0    10078.08    10474.57    197.98 o 
  10   7   0     9900.67    10975.45    191.19 o 
   0   8   0    38354.15    43316.40    349.45 o 
   2   8   0     2012.01     1872.79     31.85 o 
   4   8   0     2207.05     2150.41     37.29 o 
   6   8   0     1892.55     1639.17     43.26 o 
   8   8   0     1218.90     1155.03     50.36 o 
  10   8   0      262.31      223.82     64.61 o 
   2   9   0      319.46      319.39     16.06 o 
   4   9   0     1723.92     1653.29     53.36 o 
   6   9   0    28187.10    29281.45    309.88 o 
   8   9   0    11628.44    11716.31    174.89 o 
   0  10   0     6281.70     5846.77     87.64 o 
   2  10   0    31298.05    32994.29    251.53 o 
   4  10   0    12417.92    12478.39    131.50 o 
   6  10   0     7266.63     7232.67    101.59 o 
   8  10   0        5.83       26.97     17.09 o 
   2  11   0     2211.88     1879.65     37.56 o 
   4  11   0     3477.41     3394.38     63.14 o 
   6  11   0      643.68      595.90     48.26 o 
   8  11   0     5917.50     5528.65    119.77 o 
   0  12   0    13413.23    13548.61    153.13 o 
   2  12   0    43554.20    45965.50    393.85 o 
   4  12   0     9592.68     9483.26    106.93 o 
   6  12   0    19292.26    19565.27    284.58 o 
   8  12   0       19.62       27.24     19.10 o 
   2  13   0     2385.65     2472.89     54.41 o 
   4  13   0       68.88       78.49     15.23 o 
   6  13   0       26.03       32.47     15.98 o 
   0  14   0    17751.90    18279.47    473.38 o 
   2  14   0    24394.23    25012.95    235.03 o 
   4  14   0    14912.81    14979.06    188.05 o 
   6  14   0     6035.74     6153.75    126.27 o 
   2  15   0      558.14      525.49     30.90 o 
   4  15   0        4.32       14.22     12.77 o 
   6  15   0     2275.26     2332.26     78.87 o 
   0  16   0    19956.76    20776.02    398.15 o 
   2  16   0     5457.25     5786.16     92.81 o 
   4  16   0    10449.50    10519.25    261.75 o 
   6  16   0     1251.40     1024.96     60.14 o 
   2  17   0      110.97      119.51     23.47 o 
   4  17   0     1953.55     1878.14     68.64 o 
   0  18   0     4998.08     5134.16    181.99 o 
   2  18   0     1461.37     1538.47     71.30 o 
   4  18   0     1738.30     1517.78     64.97 o 
   2  19   0     2697.08     2962.50    149.14 o 
   4  19   0     3275.05     3394.67    117.61 o 
   0  20   0      164.41      145.64     48.40 o 
   1   1   1   114186.49   114560.07   1030.87 o 
   2   1   1      246.56      278.96      5.03 o 
   3   1   1    41131.94    42930.60    164.91 o 
   4   1   1     9608.24     9887.53     53.23 o 
   5   1   1    14041.60    14052.64     70.87 o 
   6   1   1     3899.08     3725.92     30.78 o 
   7   1   1    10998.48    11222.65     70.75 o 
   8   1   1     3783.22     3803.63     37.73 o 
   9   1   1     2133.49     2103.68     31.07 o 
  10   1   1     1999.25     1947.61     40.51 o 
  11   1   1       98.06      110.47     32.30 o 
   0   2   1       21.73       42.74      6.05 o 
   1   2   1     5712.76     5976.97     32.15 o 
   2   2   1    14918.80    15899.58     71.49 o 
   3   2   1      190.21      170.25      6.02 o 
   4   2   1     5952.47     5967.86     33.77 o 
   5   2   1     2362.64     2343.72     22.40 o 
   6   2   1        9.83       12.83      4.22 o 
   7   2   1     4879.06     4958.15     41.53 o 
   8   2   1     1108.26      982.66     20.69 o 
   9   2   1      932.69      915.31     22.62 o 
  10   2   1      161.17      135.92     16.97 o 
  11   2   1     2475.55     2718.30    137.75 o 
   1   3   1    52769.72    55519.86    213.56 o 
   2   3   1     2148.60     2087.74     15.97 o 
   3   3   1    30908.48    31974.41    136.61 o 
   4   3   1      223.10      160.84      6.19 o 
   5   3   1    13436.45    13660.25     64.26 o 
   6   3   1     4032.64     3978.17     37.07 o 
   7   3   1     4726.77     4520.29     41.30 o 
   8   3   1     2560.75     2523.81     36.68 o 
   9   3   1      862.64      835.68     29.89 o 
  10   3   1     3432.54     3552.18     74.42 o 
   0   4   1    43949.02    47154.88    251.32 o 
   1   4   1    17492.45    18894.53     77.87 o 
   2   4   1      119.86       54.41      6.06 o 
   3   4   1     5244.25     5067.84     33.36 o 
   4   4   1    31487.44    33850.39    152.20 o 
   5   4   1     5441.60     5347.04     40.24 o 
   6   4   1     2469.90     2319.81     27.04 o 
   7   4   1    18840.09    19157.71    110.99 o 
   8   4   1      584.48      536.01     20.75 o 
   9   4   1     5407.36     5745.30     75.77 o 
  10   4   1     1005.35      950.34     42.83 o 
   1   5   1     7539.15     7648.70     39.45 o 
   2   5   1     5167.44     5428.45     32.84 o 
   3   5   1    10022.42     9907.07     63.09 o 
   4   5   1      107.98      130.48      7.27 o 
   5   5   1     1677.37     1603.20     25.65 o 
   6   5   1      339.37      307.80     13.44 o 
   7   5   1      667.82      690.72     36.28 o 
   8   5   1     1575.39     1500.38     34.14 o 
   9   5   1      171.35      151.46     15.37 o 
  10   5   1     1391.50     1453.02     49.69 o 
   0   6   1    23828.59    25067.27    148.69 o 
   1   6   1     4621.12     4984.01     40.40 o 
   2   6   1    26696.55    27744.87    118.77 o 
   3   6   1     8174.64     8435.03     52.49 o 
   4   6   1     2599.06     2449.26     42.01 o 
   5   6   1    11853.41    12306.19     74.88 o 
   6   6   1     8026.73     8006.21     64.01 o 
   7   6   1     8975.99     9394.44     91.51 o 
   8   6   1     4405.81     4302.74     59.11 o 
   9   6   1     7962.69     8467.55    100.39 o 
  10   6   1      479.18      451.61     34.23 o 
   1   7   1     1516.95     1391.46     15.91 o 
   2   7   1      850.18      744.57     10.80 o 
   3   7   1     1087.94     1098.36     16.79 o 
   4   7   1      920.40     1026.79     17.17 o 
   5   7   1     2110.43     2074.04     28.69 o 
   6   7   1      156.24      147.08     11.40 o 
   7   7   1     2378.83     2378.53     38.56 o 
   8   7   1      242.76      215.30     17.30 o 
   9   7   1       30.24       21.36     11.60 o 
  10   7   1       61.84       66.47     17.31 o 
   0   8   1     8333.35     8112.21     67.49 o 
   1   8   1     1323.58     1226.66     15.78 o 
   2   8   1    15340.66    15623.79     81.04 o 
   3   8   1     1054.92      936.99     16.28 o 
   4   8   1     5520.15     5343.04     57.07 o 
   5   8   1    17344.72    17613.12    115.70 o 
   6   8   1     9604.46     9564.85     87.38 o 
   7   8   1     6298.99     6526.32     73.77 o 
   8   8   1     1959.30     1866.23     44.74 o 
   9   8   1     9205.07     9725.68    113.63 o 
  10   8   1      316.58      276.43     48.46 o 
   1   9   1    23093.88    24740.89    111.72 o 
   2   9   1      199.17      193.74      8.30 o 
   3   9   1     3937.07     3742.69     39.16 o 
   4   9   1      841.86      791.10     19.92 o 
   5   9   1     2904.73     2759.72     38.87 o 
   6   9   1      846.02      774.97     27.73 o 
   7   9   1     1510.69     1438.19     34.35 o 
   8   9   1     1354.97     1214.55     38.16 o 
   9   9   1     1977.41     1907.41     49.21 o 
   0  10   1     2296.16     2225.00     35.13 o 
   1  10   1     1450.92     1440.82     19.06 o 
   2  10   1     8275.77     8221.53     58.70 o 
   3  10   1     2277.70     2174.96     28.81 o 
   4  10   1     4583.37     4403.28     47.25 o 
   5  10   1     4321.25     4312.47     51.20 o 
   6  10   1     2213.91     2001.44     39.44 o 
   7  10   1     4108.68     4023.87     65.69 o 
   8  10   1     1261.22     1085.05     37.27 o 
   9  10   1     2450.49     2571.14     58.87 o 
   1  11   1    19081.62    19398.47     96.87 o 
   2  11   1        1.63        6.01      4.99 o 
   3  11   1    18981.40    18793.44    130.85 o 
   4  11   1       67.42       66.98     10.10 o 
   5  11   1    14356.94    14283.43    119.54 o 
   6  11   1     1777.43     1797.86     38.52 o 
   7  11   1     2021.55     2064.18     45.10 o 
   8  11   1      908.20      852.08     39.67 o 
   0  12   1     1771.90     1600.36     31.24 o 
   1  12   1       21.69       22.96      6.09 o 
   2  12   1     1590.40     1491.18     26.85 o 
   3  12   1     2394.39     2171.17     35.76 o 
   4  12   1     1237.34     1134.46     29.24 o 
   5  12   1      220.55      207.23     16.06 o 
   6  12   1      443.17      432.92     25.40 o 
   7  12   1      383.11      349.63     25.76 o 
   8  12   1       28.63       15.45     13.34 o 
   1  13   1    23132.83    23981.17    164.69 o 
   2  13   1      118.03       95.41     11.00 o 
   3  13   1    16211.33    16005.10    116.43 o 
   4  13   1      370.52      395.59     19.54 o 
   5  13   1     9060.35     9132.26     94.41 o 
   6  13   1      916.28      866.07     35.17 o 
   7  13   1     2986.49     2843.65     60.36 o 
   0  14   1      524.52      476.66     26.84 o 
   1  14   1        1.79       11.64      6.75 o 
   2  14   1       62.29       63.55     13.76 o 
   3  14   1       79.32       65.72     10.62 o 
   4  14   1      160.13      132.29     14.77 o 
   5  14   1      349.49      322.83     21.66 o 
   6  14   1      358.77      327.02     25.13 o 
   7  14   1      134.59      119.45     18.93 o 
   1  15   1    10066.65    10367.42     91.25 o 
   2  15   1       20.57       20.50      8.86 o 
   3  15   1    12423.84    12406.65    110.10 o 
   4  15   1      554.35      529.86     25.99 o 
   5  15   1     8369.82     8309.27    104.22 o 
   6  15   1     1363.79     1361.11     43.54 o 
   0  16   1        4.32       30.76     21.14 o 
   1  16   1        0.91        8.50     11.54 o 
   2  16   1      674.63      635.32     24.35 o 
   3  16   1      236.42      228.02     18.58 o 
   4  16   1      469.56      422.16     24.84 o 
   5  16   1     1669.37     1631.13     46.59 o 
   6  16   1     1367.38     1290.48     52.53 o 
   1  17   1     4661.14     4841.78     76.39 o 
   2  17   1      267.22      235.79     20.38 o 
   3  17   1     4130.87     4132.38     63.06 o 
   4  17   1      283.77      261.17     23.33 o 
   5  17   1     1290.53     1252.90     44.24 o 
   0  18   1     1151.88     1267.93     64.73 o 
   1  18   1      263.11      240.10     25.60 o 
   2  18   1      688.38      713.80     45.87 o 
   3  18   1      968.19     1028.39     34.37 o 
   4  18   1     2296.61     2366.33     61.53 o 
   1  19   1     1020.88     1038.02     46.56 o 
   2  19   1      131.64      185.46     44.28 o 
   3  19   1      111.10      107.96     33.66 o 
   4  19   1      745.83      750.85     63.15 o 
   0  20   1     2316.77     2444.81     94.46 o 
   1  20   1       95.63      123.25     32.45 o 
   0   0   2    18163.05    19530.31    259.96 o 
   1   0   2      642.22      605.72      7.90 o 
   2   0   2       76.14       57.89      4.49 o 
   3   0   2    29702.29    33013.54    183.57 o 
   4   0   2     9742.98     9699.41     78.59 o 
   5   0   2    13732.71    13873.21    104.28 o 
   6   0   2     1346.83     1349.32     24.51 o 
   7   0   2     7720.68     7949.37    144.33 o 
   8   0   2     7557.59     7309.43     83.63 o 
   9   0   2    12533.34    12893.13    127.38 o 
  10   0   2      488.78      409.54     44.24 o 
  11   0   2     4658.97     5061.33    132.22 o 
   1   1   2     4532.45     4879.01     26.94 o 
   2   1   2     5413.69     5817.71     29.10 o 
   3   1   2     1871.50     1799.98     14.98 o 
   4   1   2      169.95      156.02      5.98 o 
   5   1   2     2248.76     2225.24     21.63 o 
   6   1   2       29.03       24.55      4.57 o 
   7   1   2      310.65      285.68     11.89 o 
   8   1   2      799.03      774.56     20.82 o 
   9   1   2       24.01       26.97      9.14 o 
  10   1   2        0.50       18.71     13.51 o 
  11   1   2      118.75      132.60     48.73 o 
   0   2   2     9114.42     9894.69     58.52 o 
   1   2   2      489.03      478.35      5.66 o 
   2   2   2      889.40     1135.70     13.59 o 
   3   2   2        6.77       25.23      2.77 o 
   4   2   2    12707.90    12998.16     60.56 o 
   5   2   2    13928.19    14796.44     73.05 o 
   6   2   2     2577.22     2435.58     25.99 o 
   7   2   2    21152.49    21917.71    109.06 o 
   8   2   2     2809.31     2705.07     40.33 o 
   9   2   2     4213.21     4321.05     68.54 o 
  10   2   2      182.09      176.31     23.07 o 
   1   3   2    17950.77    18331.44     75.62 o 
   2   3   2     9862.39    11248.15     52.58 o 
   3   3   2    54328.63    58172.54    285.26 o 
   4   3   2       25.22       55.91      4.00 o 
   5   3   2     6302.12     6347.77     39.36 o 
   6   3   2     1731.72     1747.99     23.10 o 
   7   3   2     6213.33     6203.87     52.93 o 
   8   3   2     2228.77     2218.62     32.41 o 
   9   3   2       37.06       25.36     13.19 o 
  10   3   2     1024.13     1023.38     49.88 o 
   0   4   2       57.10       40.90      4.26 o 
   1   4   2     1576.34     1616.72     15.26 o 
   2   4   2     6686.35     6468.58     35.85 o 
   3   4   2     7746.10     8090.08     44.66 o 
   4   4   2      294.56      306.31      7.27 o 
   5   4   2     3145.11     3032.81     28.89 o 
   6   4   2     2457.83     2309.34     29.08 o 
   7   4   2     2217.72     2271.55     32.63 o 
   8   4   2      220.31      207.64     14.71 o 
   9   4   2     3855.60     4073.92     62.87 o 
  10   4   2       80.33       86.47     19.14 o 
   1   5   2    44810.17    45925.64    175.85 o 
   2   5   2     3435.39     3798.29     24.14 o 
   3   5   2    44060.26    46248.28    188.71 o 
   4   5   2      333.01      424.90      9.45 o 
   5   5   2    32748.90    34281.34    168.13 o 
   6   5   2     3601.89     3633.24     39.68 o 
   7   5   2     4177.13     4089.64     49.01 o 
   8   5   2     3654.49     3711.25     53.71 o 
   9   5   2      910.34      889.87     30.37 o 
  10   5   2     2117.81     2075.74     58.83 o 
   0   6   2     8593.48     9514.95     69.45 o 
   1   6   2     3331.59     3435.03     25.19 o 
   2   6   2     7329.06     8031.13     42.76 o 
   3   6   2     1075.24     1194.30     18.98 o 
   4   6   2     2615.77     2852.52     36.09 o 
   5   6   2      135.98      115.36      8.50 o 
   6   6   2      423.63      388.62     15.21 o 
   7   6   2      146.87      133.16     13.01 o 
   8   6   2     1169.15     1061.17     29.94 o 
   9   6   2     1293.28     1273.49     34.35 o 
  10   6   2       34.33       32.41     16.41 o 
   1   7   2    78222.57    81734.91    306.72 o 
   2   7   2      155.06       83.79      4.76 o 
   3   7   2    24813.46    25620.05    129.12 o 
   4   7   2     1336.91     1206.07     23.33 o 
   5   7   2    12835.28    13009.22     85.51 o 
   6   7   2      323.33      301.34     15.50 o 
   7   7   2     7133.77     7143.27     76.38 o 
   8   7   2     3531.30     3639.63     55.51 o 
   9   7   2     3429.46     3406.83     62.33 o 
  10   7   2     1330.27     1468.20     55.36 o 
   0   8   2     3629.59     3508.51     40.02 o 
   1   8   2      411.84      408.83      9.78 o 
   2   8   2     1084.04      943.31     14.65 o 
   3   8   2      742.55      687.85     18.29 o 
   4   8   2      221.92      218.78     11.24 o 
   5   8   2      887.79      752.81     27.67 o 
   6   8   2     1600.48     1549.83     32.49 o 
   7   8   2      566.51      527.19     23.60 o 
   8   8   2     1928.81     1746.01     39.22 o 
   9   8   2      531.45      486.32     27.38 o 
  10   8   2       15.19       20.13     27.08 o 
   1   9   2    31102.29    33106.89    141.56 o 
   2   9   2     1393.85     1388.15     18.73 o 
   3   9   2    20849.75    20869.16    118.39 o 
   4   9   2      324.82      326.99     13.69 o 
   5   9   2     8876.81     8724.55     87.50 o 
   6   9   2     2403.22     2311.02     41.43 o 
   7   9   2     5706.41     5432.12     68.41 o 
   8   9   2       75.32       99.61     15.45 o 
   9   9   2      979.67      919.97     37.88 o 
   0  10   2     1944.90     1701.47     29.71 o 
   1  10   2     1844.80     1717.69     20.95 o 
   2  10   2     6794.05     6691.80     51.63 o 
   3  10   2      524.66      444.08     15.28 o 
   4  10   2     1242.15     1142.09     22.81 o 
   5  10   2     4008.55     3973.19     49.09 o 
   6  10   2     4133.13     3838.08     55.43 o 
   7  10   2     3011.50     2829.36     49.71 o 
   8  10   2      869.00      736.70     33.57 o 
   9  10   2     4693.27     4888.49    139.05 o 
   1  11   2    12155.67    12117.46     69.29 o 
   2  11   2     2090.99     1953.34     29.22 o 
   3  11   2     2441.16     2351.88     34.13 o 
   4  11   2      776.96      701.42     22.06 o 
   5  11   2     4153.76     4001.36     56.09 o 
   6  11   2      157.95      143.67     14.97 o 
   7  11   2      347.41      349.77     22.02 o 
   8  11   2       41.08       42.41     12.90 o 
   0  12   2     3690.29     3756.66     49.08 o 
   1  12   2      191.74      182.50     10.80 o 
   2  12   2     8751.88     8828.63     70.43 o 
   3  12   2     7745.32     7723.70     96.30 o 
   4  12   2     2115.42     1921.49     34.74 o 
   5  12   2     2647.76     2606.78     46.06 o 
   6  12   2     3137.17     3029.69     52.01 o 
   7  12   2     3096.78     3011.71     59.89 o 
   8  12   2      352.21      276.23     24.94 o 
   1  13   2        6.65       22.85      7.36 o 
   2  13   2      316.22      290.99     15.18 o 
   3  13   2      829.81      771.06     24.00 o 
   4  13   2      670.61      640.92     25.85 o 
   5  13   2       32.48       35.70     10.97 o 
   6  13   2      589.44      508.71     26.06 o 
   7  13   2       13.58        4.80     11.27 o 
   0  14   2     2207.43     1992.65     55.86 o 
   1  14   2      849.76      813.90     20.17 o 
   2  14   2     7500.20     7454.87     72.23 o 
   3  14   2     1648.16     1598.14     34.29 o 
   4  14   2     1691.78     1601.34     37.45 o 
   5  14   2     4108.64     3963.90     61.14 o 
   6  14   2     1935.26     1817.30     43.99 o 
   7  14   2     5436.14     5710.00    101.39 o 
   1  15   2     4239.26     4326.06     62.63 o 
   2  15   2       42.40       42.20      9.45 o 
   3  15   2      766.08      688.22     25.77 o 
   4  15   2      238.66      224.64     17.19 o 
   5  15   2      137.50      128.06     16.06 o 
   6  15   2       34.73       43.52     14.33 o 
   0  16   2     3338.17     3664.39     81.93 o 
   1  16   2       25.54       42.33     13.54 o 
   2  16   2      818.47      764.95     25.83 o 
   3  16   2      655.81      606.63     27.11 o 
   4  16   2     3007.59     2991.46     54.19 o 
   5  16   2     3135.66     3213.41     70.47 o 
   6  16   2      180.56      205.15     25.00 o 
   1  17   2     4723.49     4916.96     92.16 o 
   2  17   2      267.61      260.23     26.16 o 
   3  17   2     4736.69     4709.73     67.75 o 
   4  17   2      315.50      301.16     21.98 o 
   5  17   2     4813.62     4998.95     95.46 o 
   0  18   2     1567.66     1608.28     72.10 o 
   1  18   2        0.53       15.56     15.38 o 
   2  18   2       34.18       30.56     15.90 o 
   3  18   2      212.98      232.18     21.71 o 
   4  18   2     1610.08     1519.03     45.52 o 
   1  19   2     6735.79     7477.03    134.89 o 
   2  19   2      467.78      409.27     39.37 o 
   3  19   2     5755.08     6257.37    265.36 o 
   4  19   2      364.63      351.29     64.61 o 
   0  20   2      114.60      120.89     46.21 o 
   1  20   2       37.08       37.90     27.18 o 
   2  20   2       17.68      -24.53     34.16 o 
   1   1   3       45.99       15.11      3.56 o 
   2   1   3     1269.82     1259.48     16.81 o 
   3   1   3       12.75        3.99      2.53 o 
   4   1   3    18317.15    19056.96     81.54 o 
   5   1   3      123.87      130.74     10.22 o 
   6   1   3    20747.76    22056.82    117.81 o 
   7   1   3        0.71        1.30      4.69 o 
   8   1   3    18494.20    19534.25    182.31 o 
   9   1   3        1.28       -5.93      9.40 o 
  10   1   3     7557.13     8334.77    106.41 o 
   0   2   3    76026.99    81139.41    417.57 o 
   1   2   3    18314.71    20042.22     88.33 o 
   2   2   3      337.97      244.84      5.30 o 
   3   2   3     1061.85     1126.08     12.09 o 
   4   2   3    42169.62    44871.34    176.56 o 
   5   2   3       26.86       30.38      4.04 o 
   6   2   3      160.75      166.99     13.51 o 
   7   2   3     2127.44     2091.86     29.25 o 
   8   2   3     4323.28     4175.71     50.49 o 
   9   2   3      241.12      242.64     17.49 o 
  10   2   3      549.46      527.23     34.62 o 
  11   2   3      340.95      353.01     48.28 o 
   1   3   3      722.72      722.99     12.17 o 
   2   3   3     1113.80      934.63     10.53 o 
   3   3   3        9.59        7.84      2.29 o 
   4   3   3    14894.47    15896.63     74.21 o 
   5   3   3      489.35      437.12      9.49 o 
   6   3   3    10041.22    10317.19     64.53 o 
   7   3   3       52.79       63.60      8.08 o 
   8   3   3    11348.39    11698.96     88.41 o 
   9   3   3      469.95      414.91     23.48 o 
  10   3   3     2860.48     3118.57     70.85 o 
   0   4   3    36373.66    38253.23    207.18 o 
   1   4   3     1869.45     1766.67     14.09 o 
   2   4   3    29443.81    29544.86    117.56 o 
   3   4   3     3015.95     3433.86     22.46 o 
   4   4   3    70788.90    75058.23    272.31 o 
   5   4   3      150.89      157.79      8.50 o 
   6   4   3    14480.82    14587.90     87.77 o 
   7   4   3      827.35      800.67     22.08 o 
   8   4   3      407.85      387.28     17.55 o 
   9   4   3      652.26      656.56     26.63 o 
  10   4   3        1.83      -11.68     11.68 o 
   1   5   3      944.53      902.99     10.93 o 
   2   5   3    18982.40    20642.12     87.66 o 
   3   5   3       77.21       99.27      5.22 o 
   4   5   3      472.97      375.38     12.89 o 
   5   5   3       16.31       28.20      5.35 o 
   6   5   3     4135.13     4058.43     40.33 o 
   7   5   3      101.18      101.51     10.01 o 
   8   5   3       15.69       17.63      8.53 o 
   9   5   3      202.38      196.63     17.10 o 
  10   5   3     2770.34     2942.43     71.87 o 
   0   6   3   113302.35   118471.21    851.76 o 
   1   6   3     2524.21     2749.84     21.75 o 
   2   6   3    83023.30    87067.77    323.49 o 
   3   6   3       21.48       14.22      3.45 o 
   4   6   3    23975.12    24448.21    125.38 o 
   5   6   3       16.43       15.55      5.33 o 
   6   6   3    10491.50    10565.47     76.89 o 
   7   6   3      174.66      169.71     14.05 o 
   8   6   3     3364.52     3378.19     52.49 o 
   9   6   3       10.60        9.12      9.85 o 
  10   6   3      925.30      975.73     83.20 o 
   1   7   3        8.74       -3.27      3.27 o 
   2   7   3      332.40      365.48      8.52 o 
   3   7   3      224.93      203.33      8.68 o 
   4   7   3      123.65      146.00      9.82 o 
   5   7   3        1.95        1.75      5.07 o 
   6   7   3     1353.79     1306.33     40.73 o 
   7   7   3      703.40      667.07     30.94 o 
   8   7   3      387.59      353.38     23.23 o 
   9   7   3       23.66       28.80     11.05 o 
  10   7   3        2.47        7.27     16.03 o 
   0   8   3    59835.77    64072.86    350.82 o 
   1   8   3     3124.99     3175.09     26.50 o 
   2   8   3    61224.77    62702.55    243.49 o 
   3   8   3       51.54       48.76      6.03 o 
   4   8   3    16967.84    17137.55    102.72 o 
   5   8   3      407.63      397.00     15.09 o 
   6   8   3     9735.20     9591.04     88.83 o 
   7   8   3      646.17      588.51     29.20 o 
   8   8   3     1494.22     1595.97     37.64 o 
   9   8   3        6.05        1.33     10.83 o 
  10   8   3      640.18      531.81     60.15 o 
   1   9   3      168.29      149.19      7.37 o 
   2   9   3     3586.95     3795.72     32.56 o 
   3   9   3       82.63       89.68      8.25 o 
   4   9   3     4062.17     4016.90     72.81 o 
   5   9   3     2687.22     2627.14     41.56 o 
   6   9   3     3451.05     3481.75     51.40 o 
   7   9   3      206.98      195.21     19.69 o 
   8   9   3     1446.62     1411.41     36.45 o 
   9   9   3       26.33       33.77     13.00 o 
   0  10   3    10315.10    10134.79     84.32 o 
   1  10   3     1448.63     1452.23     22.87 o 
   2  10   3    45596.21    48009.55    231.21 o 
   3  10   3        0.50        3.30      5.20 o 
   4  10   3      656.75      627.50     19.41 o 
   5  10   3      145.57      129.13     13.07 o 
   6  10   3     6119.21     5843.67     69.96 o 
   7  10   3      895.26      814.29     29.73 o 
   8  10   3      963.13     1008.67     34.08 o 
   9  10   3      198.02      169.53     25.07 o 
   1  11   3      602.23      554.30     13.43 o 
   2  11   3     2469.82     2427.04     32.77 o 
   3  11   3     2423.61     2374.60     41.88 o 
   4  11   3     8637.52     8363.18     81.96 o 
   5  11   3      329.26      295.74     18.71 o 
   6  11   3     6597.79     6675.69     99.66 o 
   7  11   3        3.11        2.47      8.85 o 
   8  11   3     6606.80     6806.81     94.89 o 
   0  12   3     5902.79     5870.71     63.72 o 
   1  12   3       35.35       29.07      6.57 o 
   2  12   3      611.00      552.25     18.19 o 
   3  12   3      270.97      233.03     13.47 o 
   4  12   3     1664.41     1529.24     34.11 o 
   5  12   3        6.96       18.59      8.99 o 
   6  12   3      258.29      235.01     18.67 o 
   7  12   3        8.80       22.97     10.34 o 
   8  12   3      247.31      194.26     22.06 o 
   1  13   3      554.00      519.93     18.08 o 
   2  13   3     9086.01     8955.66     73.45 o 
   3  13   3       79.18       77.02     10.57 o 
   4  13   3     6513.09     6607.65     76.12 o 
   5  13   3        0.20       10.63      9.44 o 
   6  13   3     5856.68     5623.59     74.87 o 
   7  13   3        0.07        1.64     10.97 o 
   0  14   3      143.16      147.26     20.80 o 
   1  14   3     1104.81     1073.01     24.12 o 
   2  14   3     7972.64     7972.03     75.40 o 
   3  14   3       32.35       30.89      9.83 o 
   4  14   3     1031.28      930.42     30.50 o 
   5  14   3       38.94       35.14     11.50 o 
   6  14   3      732.45      659.82     30.10 o 
   7  14   3       55.15       50.04     15.96 o 
   1  15   3     1816.27     1859.35     42.59 o 
   2  15   3      543.38      523.63     21.93 o 
   3  15   3      135.46      116.71     14.34 o 
   4  15   3     2679.07     2499.02     48.20 o 
   5  15   3       54.66       53.34     14.77 o 
   6  15   3     6887.31     7153.34     99.85 o 
   0  16   3    13700.73    14525.51    306.59 o 
   1  16   3        0.13        0.95     11.37 o 
   2  16   3     5331.71     5467.45     69.41 o 
   3  16   3       10.86        8.58      9.90 o 
   4  16   3     3057.22     2948.50     53.90 o 
   5  16   3       19.64       33.32     11.49 o 
   6  16   3     1135.99     1147.36     54.19 o 
   1  17   3      810.97      843.75     35.14 o 
   2  17   3        3.19        0.17     11.35 o 
   3  17   3        1.86        7.13      9.79 o 
   4  17   3      957.34      899.60     33.56 o 
   5  17   3      154.34      116.69     19.06 o 
   0  18   3     9823.97    10370.63    191.95 o 
   1  18   3      235.00      266.52     27.37 o 
   2  18   3     9111.21     9771.22    218.37 o 
   3  18   3       46.15       49.76     13.49 o 
   4  18   3     6578.00     6994.50    105.14 o 
   1  19   3       42.55       93.51     23.43 o 
   2  19   3       53.48       65.41     20.06 o 
   3  19   3      134.20      111.91     27.12 o 
   1  20   3        0.29       22.78     36.14 o 
   0   0   4    16184.97    18075.03    393.34 o 
   1   0   4     8024.71     8712.35     64.08 o 
   2   0   4     4768.04     4380.65     35.09 o 
   3   0   4    27266.53    28934.79    150.99 o 
   4   0   4    12909.63    13372.82     83.99 o 
   5   0   4    12217.68    12186.38     83.28 o 
   6   0   4     9364.20     9747.87     75.69 o 
   7   0   4     5637.09     5833.59     74.31 o 
   8   0   4     2058.43     1940.23     46.36 o 
   9   0   4     9611.50     9978.59    268.39 o 
  10   0   4      670.71      577.30     49.24 o 
   1   1   4     2653.02     2684.06     17.54 o 
   2   1   4      774.15      703.04     10.95 o 
   3   1   4     5253.17     5281.40     45.33 o 
   4   1   4     1427.97     1416.15     15.78 o 
   5   1   4      189.50      154.89      6.21 o 
   6   1   4      850.00      894.56     14.13 o 
   7   1   4      444.94      388.16     12.63 o 
   8   1   4      866.40      848.03     26.38 o 
   9   1   4      320.38      303.24     23.14 o 
  10   1   4      181.17      196.43     21.38 o 
   0   2   4     1959.51     2163.59     17.63 o 
   1   2   4      111.79       85.92      4.63 o 
   2   2   4     9151.90     9212.96     46.39 o 
   3   2   4     6153.33     6248.23     34.71 o 
   4   2   4    20118.53    21201.03     93.29 o 
   5   2   4     8923.16     8979.90     51.85 o 
   6   2   4     7200.07     7225.06     50.51 o 
   7   2   4    13916.41    14213.29    107.82 o 
   8   2   4     1037.69     1021.95     29.04 o 
   9   2   4     6175.52     6449.55     87.78 o 
  10   2   4        0.50        6.82     13.95 o 
   1   3   4    33465.51    34179.62    131.48 o 
   2   3   4     1867.08     1889.58     15.37 o 
   3   3   4    25426.26    26430.50    108.61 o 
   4   3   4      232.00      238.78      7.02 o 
   5   3   4     3259.07     3088.21     29.01 o 
   6   3   4      362.60      316.03     13.49 o 
   7   3   4     5297.93     5282.66     68.15 o 
   8   3   4     1198.75     1142.89     25.47 o 
   9   3   4      509.68      497.94     25.43 o 
  10   3   4     2575.83     2541.32     64.86 o 
   0   4   4    19602.00    20709.71    120.11 o 
   1   4   4     4020.02     4010.24     23.93 o 
   2   4   4     5915.72     6005.48     34.76 o 
   3   4   4     3014.42     2853.26     20.25 o 
   4   4   4     1235.46     1252.00     27.00 o 
   5   4   4     2908.31     2807.60     29.93 o 
   6   4   4     1198.10     1065.46     19.97 o 
   7   4   4     5414.20     5512.61     54.20 o 
   8   4   4      427.15      391.64     17.80 o 
   9   4   4     2201.14     2247.84     43.51 o 
  10   4   4      466.41      447.60     42.91 o 
   1   5   4    45651.44    46385.61    178.16 o 
   2   5   4      289.69      268.33      7.13 o 
   3   5   4    33802.20    34670.69    150.74 o 
   4   5   4      547.16      415.43      9.51 o 
   5   5   4    17612.94    17903.04     98.75 o 
   6   5   4      679.74      616.52     18.23 o 
   7   5   4     6908.69     6981.76     63.36 o 
   8   5   4     2661.67     2665.26     46.32 o 
   9   5   4      220.18      221.59     17.79 o 
  10   5   4     3221.76     3110.96    110.39 o 
   0   6   4     4477.19     4700.17     43.07 o 
   1   6   4      346.93      337.04      9.69 o 
   2   6   4     3384.88     3479.01     24.64 o 
   3   6   4      731.09      815.56     11.33 o 
   4   6   4       88.87       93.49      7.20 o 
   5   6   4     3088.79     3172.56     35.49 o 
   6   6   4      398.61      364.37     16.34 o 
   7   6   4        0.97        4.12      6.91 o 
   8   6   4       92.21       82.74     12.16 o 
   9   6   4      774.43      744.04     29.44 o 
  10   6   4       27.77       34.87     15.66 o 
   1   7   4    56161.06    57627.86    222.82 o 
   2   7   4     2539.57     2377.97     20.80 o 
   3   7   4    20963.02    21225.06    107.41 o 
   4   7   4     2965.67     2913.59     42.68 o 
   5   7   4    18956.62    19440.96    114.43 o 
   6   7   4      301.20      302.17     16.19 o 
   7   7   4     2600.40     2603.53     44.41 o 
   8   7   4     1921.61     1917.95     40.35 o 
   9   7   4     2053.46     2115.09     50.58 o 
  10   7   4     1761.53     1879.35     61.16 o 
   0   8   4        2.45        5.04      4.96 o 
   1   8   4     2627.54     2865.00     25.00 o 
   2   8   4      579.25      445.74     10.25 o 
   3   8   4      532.01      462.46     13.96 o 
   4   8   4      491.04      490.81     20.30 o 
   5   8   4      355.15      288.99     15.00 o 
   6   8   4     1325.20     1332.66     28.21 o 
   7   8   4      631.55      590.69     24.95 o 
   8   8   4      235.27      198.56     16.96 o 
   9   8   4      399.56      411.09     24.55 o 
  10   8   4       56.89       34.16     28.28 o 
   1   9   4    17121.42    17283.93     84.78 o 
   2   9   4        9.75        6.12      3.64 o 
   3   9   4    25236.15    25817.18    139.88 o 
   4   9   4      354.69      344.36     14.20 o 
   5   9   4     9780.59     9969.58     82.59 o 
   6   9   4     5571.94     5511.42     66.61 o 
   7   9   4     1981.27     1985.05     40.92 o 
   8   9   4      545.46      574.33     27.01 o 
   9   9   4      573.21      535.05     28.29 o 
   0  10   4      251.83      174.74     11.81 o 
   1  10   4      436.18      366.79     10.91 o 
   2  10   4     2993.01     2915.08     34.79 o 
   3  10   4       56.73       54.13      7.30 o 
   4  10   4     5219.90     5172.93     55.35 o 
   5  10   4     7140.95     7061.93     75.04 o 
   6  10   4     1309.08     1179.68     31.10 o 
   7  10   4     2550.92     2464.27     49.38 o 
   8  10   4      501.25      490.29     26.29 o 
   9  10   4     2990.07     3092.02     79.57 o 
   1  11   4     7599.50     7283.93     56.00 o 
   2  11   4       21.52       30.09      6.76 o 
   3  11   4     3887.20     3863.31     43.46 o 
   4  11   4      916.38      857.35     24.80 o 
   5  11   4     1470.34     1341.07     32.58 o 
   6  11   4      735.89      670.09     27.21 o 
   7  11   4      871.45      873.70     31.76 o 
   8  11   4      555.50      512.08     28.11 o 
   0  12   4     8134.67     8589.02     80.90 o 
   1  12   4      151.38      173.01     11.44 o 
   2  12   4     3374.67     3160.04     39.33 o 
   3  12   4     4449.69     4305.34     51.77 o 
   4  12   4     3702.04     3697.53     53.82 o 
   5  12   4     4420.88     4361.22     61.24 o 
   6  12   4     1050.16     1020.97     32.64 o 
   7  12   4     4018.48     4186.40     74.96 o 
   8  12   4      386.16      346.64     27.24 o 
   1  13   4      694.38      718.60     20.04 o 
   2  13   4       18.28       20.34      7.25 o 
   3  13   4      439.65      411.19     19.45 o 
   4  13   4        2.93       -4.18      8.24 o 
   5  13   4        3.71        6.22      9.45 o 
   6  13   4       91.63       95.54     14.38 o 
   7  13   4       14.66       18.29     11.37 o 
   0  14   4     3083.06     2961.33     90.97 o 
   1  14   4      807.92      742.64     21.49 o 
   2  14   4     5786.00     5858.70     63.62 o 
   3  14   4     1938.17     1814.43     38.43 o 
   4  14   4     1285.46     1224.57     33.37 o 
   5  14   4     3186.37     3029.40     53.84 o 
   6  14   4      899.55      878.67     33.64 o 
   7  14   4     3842.15     3896.32     73.50 o 
   1  15   4     3384.51     3397.28     66.59 o 
   2  15   4      157.23      173.83     15.87 o 
   3  15   4      949.97      898.56     30.72 o 
   4  15   4       42.58       51.33     11.81 o 
   5  15   4     1108.58     1042.45     36.65 o 
   6  15   4       65.01       60.18     14.58 o 
   0  16   4     4796.03     5042.37    119.80 o 
   1  16   4     1001.52     1034.69     35.93 o 
   2  16   4      866.42      868.26     40.73 o 
   3  16   4      733.20      746.64     29.88 o 
   4  16   4      923.44      891.63     33.20 o 
   5  16   4     1253.01     1204.73     37.17 o 
   6  16   4      472.36      414.14     73.81 o 
   1  17   4     6414.33     6786.52    105.11 o 
   2  17   4      154.10      141.16     18.93 o 
   3  17   4     3123.25     3064.48     59.26 o 
   4  17   4      128.03      138.98     17.25 o 
   5  17   4     3549.16     3592.86     82.30 o 
   0  18   4      741.11      593.07     76.00 o 
   1  18   4      521.56      481.34     34.43 o 
   2  18   4      624.86      651.71     39.11 o 
   3  18   4      864.93      811.83     35.11 o 
   4  18   4        2.90        6.02     14.20 o 
   1  19   4     8018.31     8688.18    148.18 o 
   2  19   4      204.64      228.15     27.99 o 
   3  19   4     3909.12     4034.97    108.35 o 
   1   1   5    77189.36    80123.16    326.74 o 
   2   1   5     1417.92     1413.61     12.40 o 
   3   1   5    41002.45    43125.64    163.24 o 
   4   1   5     5040.19     5037.96     31.42 o 
   5   1   5    13680.00    14113.72     68.43 o 
   6   1   5      374.57      310.87     10.01 o 
   7   1   5    10046.91    10183.58    101.17 o 
   8   1   5     3785.65     3823.05     69.53 o 
   9   1   5     1000.32      935.77     35.23 o 
  10   1   5     2409.72     2481.32     56.76 o 
   0   2   5    20810.40    21946.77    123.05 o 
   1   2   5    38879.23    41504.27    165.13 o 
   2   2   5      228.99      169.83      4.49 o 
   3   2   5     7609.95     8269.75     42.81 o 
   4   2   5     4872.24     4801.03     33.34 o 
   5   2   5      855.43      786.23     13.10 o 
   6   2   5       19.33       22.90      4.65 o 
   7   2   5       17.58       31.11      9.05 o 
   8   2   5     2129.26     2047.86     35.47 o 
   9   2   5     1803.42     1760.44     45.16 o 
  10   2   5        4.62       -6.28     13.79 o 
   1   3   5    21783.98    21563.29     92.40 o 
   2   3   5     1654.00     1569.19     17.20 o 
   3   3   5    32169.30    33212.04    132.97 o 
   4   3   5       42.96       20.42      3.42 o 
   5   3   5    19147.05    20024.60    107.43 o 
   6   3   5     3172.83     3190.10     47.89 o 
   7   3   5     2218.73     2108.58     32.15 o 
   8   3   5      938.09      994.72     28.86 o 
   9   3   5     1233.01     1191.04     37.68 o 
  10   3   5     1602.98     1635.51     53.31 o 
   0   4   5    36673.65    38636.21    210.31 o 
   1   4   5      776.06      834.97      9.54 o 
   2   4   5     1254.84      961.00     15.90 o 
   3   4   5     6396.85     6524.73     36.32 o 
   4   4   5    13232.19    13045.47     62.20 o 
   5   4   5     5278.28     5299.27     43.34 o 
   6   4   5      954.21      908.29     20.10 o 
   7   4   5     4568.47     4487.71     48.74 o 
   8   4   5     3028.56     3007.63     41.83 o 
   9   4   5     4260.08     4515.27     80.39 o 
  10   4   5       74.38       45.08     18.83 o 
   1   5   5     4000.56     3869.93     25.14 o 
   2   5   5      877.56      951.71     12.67 o 
   3   5   5     6906.61     6966.65     40.74 o 
   4   5   5      127.62      123.17      6.75 o 
   5   5   5     1939.21     1741.33     24.97 o 
   6   5   5     1045.03      946.71     20.89 o 
   7   5   5     1090.16     1046.93     23.66 o 
   8   5   5      458.80      451.08     19.38 o 
   9   5   5      430.52      394.19     21.42 o 
  10   5   5      184.19      259.74     31.86 o 
   0   6   5    13890.77    13933.96     93.16 o 
   1   6   5     4371.28     4667.44     30.15 o 
   2   6   5    11125.36    10543.17     57.25 o 
   3   6   5     9873.00    10264.98     57.14 o 
   4   6   5     7427.85     7526.78     56.10 o 
   5   6   5     7394.29     7316.77     63.74 o 
   6   6   5     6122.94     6018.37     59.81 o 
   7   6   5     3089.83     3189.89     44.53 o 
   8   6   5      636.89      631.97     34.58 o 
   9   6   5     5586.42     5869.90     75.41 o 
  10   6   5     1131.89     1071.18     95.71 o 
   1   7   5       33.58       57.00      5.29 o 
   2   7   5      401.13      436.81      8.98 o 
   3   7   5     2489.21     2361.27     29.22 o 
   4   7   5      250.34      220.96     11.30 o 
   5   7   5      263.49      259.84     15.97 o 
   6   7   5      210.52      219.52     14.10 o 
   7   7   5       82.76       91.82     10.77 o 
   8   7   5       53.70       57.98     11.28 o 
   9   7   5       87.93       80.63     13.82 o 
  10   7   5       27.05       49.72     21.16 o 
   0   8   5       18.97       49.48      6.64 o 
   1   8   5      579.59      594.81     11.15 o 
   2   8   5    20840.82    21610.04    104.37 o 
   3   8   5      790.53      761.70     16.65 o 
   4   8   5     3989.15     3884.10     44.52 o 
   5   8   5     5903.82     5866.96     58.90 o 
   6   8   5     5587.60     5531.57     64.39 o 
   7   8   5     8769.05     8885.25     90.15 o 
   8   8   5      623.74      596.37     26.74 o 
   9   8   5     5726.42     6199.80     88.56 o 
  10   8   5      202.31      173.45     52.34 o 
   1   9   5     6371.18     6491.30     43.01 o 
   2   9   5      313.33      250.49     10.43 o 
   3   9   5     6787.26     6756.07     55.83 o 
   4   9   5      106.90       94.14      9.52 o 
   5   9   5     2199.23     2194.93     35.60 o 
   6   9   5      701.32      671.22     25.56 o 
   7   9   5      761.96      743.11     28.06 o 
   8   9   5      401.36      395.63     23.81 o 
   9   9   5      198.76      168.56     18.25 o 
   0  10   5     1359.42     1209.90     25.09 o 
   1  10   5       90.16       96.54      7.03 o 
   2  10   5     5517.70     5266.15     48.63 o 
   3  10   5      393.97      374.52     14.85 o 
   4  10   5     1689.69     1760.82     31.48 o 
   5  10   5      919.59      991.73     25.06 o 
   6  10   5     2574.51     2413.76     44.54 o 
   7  10   5     5947.35     5886.75     74.59 o 
   8  10   5       86.09       81.26     14.05 o 
   9  10   5     1615.00     1672.03     70.44 o 
   1  11   5     9053.72     9090.12     68.62 o 
   2  11   5      152.50      157.45     10.75 o 
   3  11   5     9892.42    10099.30     83.23 o 
   4  11   5      737.49      623.41     21.73 o 
   5  11   5    14576.75    14701.70    121.73 o 
   6  11   5     1677.88     1668.34     38.08 o 
   7  11   5     1071.59     1053.39     34.12 o 
   8  11   5     1485.42     1468.41     39.86 o 
   0  12   5      800.50      780.84     25.53 o 
   1  12   5      186.29      177.88     11.71 o 
   2  12   5      613.16      598.59     19.12 o 
   3  12   5       30.52       37.58      8.61 o 
   4  12   5      115.43       93.26     11.41 o 
   5  12   5      232.67      192.72     16.55 o 
   6  12   5       92.10       91.78     13.47 o 
   7  12   5      619.68      573.55     28.38 o 
   8  12   5       66.49       51.02     13.88 o 
   1  13   5    16898.58    17521.65    112.22 o 
   2  13   5      104.65       92.80     10.96 o 
   3  13   5     6763.04     6895.21     70.41 o 
   4  13   5      259.61      247.84     21.72 o 
   5  13   5     4491.59     4301.30     62.85 o 
   6  13   5     2265.55     2192.47     46.43 o 
   7  13   5     2633.45     2576.99     63.38 o 
   0  14   5     1835.63     1760.44     53.54 o 
   1  14   5      195.10      180.36     13.82 o 
   2  14   5     1792.86     1624.51     33.06 o 
   3  14   5      313.06      280.81     19.01 o 
   4  14   5        1.71       -2.95      8.73 o 
   5  14   5        7.52        0.03      9.24 o 
   6  14   5      940.34      861.62     33.80 o 
   7  14   5      478.21      488.03     28.52 o 
   1  15   5     6003.65     6320.40     78.27 o 
   2  15   5      213.43      201.79     16.78 o 
   3  15   5     6867.56     6947.50     84.87 o 
   4  15   5      437.01      409.76     23.80 o 
   5  15   5     3353.57     3276.13     59.37 o 
   6  15   5     1070.67     1075.95     37.92 o 
   0  16   5      484.51      472.33     35.43 o 
   1  16   5      553.32      538.40     29.62 o 
   2  16   5     1487.46     1449.97     40.68 o 
   3  16   5      887.11      845.08     34.41 o 
   4  16   5      806.70      763.09     31.51 o 
   5  16   5      499.19      533.46     28.80 o 
   6  16   5     1665.56     1524.57    204.33 o 
   1  17   5     2328.50     2346.90     74.58 o 
   2  17   5      296.80      268.54     24.00 o 
   3  17   5     1674.56     1686.49     44.71 o 
   4  17   5      512.43      499.17     27.71 o 
   5  17   5      304.66      274.51     26.94 o 
   0  18   5     3993.68     4334.35    174.11 o 
   1  18   5        1.78       12.80     15.78 o 
   2  18   5      985.77     1108.37     47.23 o 
   3  18   5       84.88      113.35     19.79 o 
   4  18   5     2059.37     2015.24     56.68 o 
   1  19   5      305.88      317.30     36.01 o 
   2  19   5       59.18       86.53     24.11 o 
   3  19   5       53.04       84.39     25.47 o 
   0   0   6   200964.19   199986.19   1453.66 o 
   1   0   6      218.85      226.93      8.61 o 
   2   0   6    21626.57    20463.65    138.07 o 
   3   0   6     3699.31     3908.52     37.08 o 
   4   0   6    71726.07    75723.66    403.87 o 
   5   0   6     1129.42     1210.98     23.08 o 
   6   0   6     3211.60     3044.75     41.16 o 
   7   0   6      189.71      153.85     23.88 o 
   8   0   6     4242.22     4186.52    105.07 o 
   9   0   6        3.52        5.28     17.40 o 
  10   0   6      620.77      524.84     40.32 o 
   1   1   6      351.62      274.38      6.27 o 
   2   1   6     1190.11     1125.95     11.58 o 
   3   1   6      172.25      160.79      5.92 o 
   4   1   6      999.99     1097.84     13.60 o 
   5   1   6      605.33      675.67     11.80 o 
   6   1   6     1177.19     1137.89     16.92 o 
   7   1   6      613.42      600.00     19.15 o 
   8   1   6      304.72      317.81     24.77 o 
   9   1   6       39.26       44.62     11.66 o 
  10   1   6      184.28      160.14     22.16 o 
   0   2   6    24504.67    25008.83    142.67 o 
   1   2   6      180.37      177.12      5.41 o 
   2   2   6    44022.88    44976.33    181.24 o 
   3   2   6     2897.55     3140.90     22.59 o 
   4   2   6    43374.87    45218.90    179.64 o 
   5   2   6      141.95      151.88      6.75 o 
   6   2   6    12457.52    12336.22     82.71 o 
   7   2   6      145.92      127.07     10.97 o 
   8   2   6      542.57      511.90     23.52 o 
   9   2   6      107.68       99.37     22.70 o 
  10   2   6      155.53      161.46     20.25 o 
   1   3   6     3476.58     3536.38     23.89 o 
   2   3   6     5499.99     5724.20     40.08 o 
   3   3   6      409.83      417.32      8.20 o 
   4   3   6    11927.19    12632.67     63.09 o 
   5   3   6       31.91       29.99      4.45 o 
   6   3   6     4310.19     4390.29     42.59 o 
   7   3   6      137.34      134.24     10.78 o 
   8   3   6     3928.62     4101.53     48.98 o 
   9   3   6      143.13      122.10     16.78 o 
  10   3   6     2614.76     2810.44     94.58 o 
   0   4   6    14244.26    14508.10     99.07 o 
   1   4   6        3.89        3.35      1.81 o 
   2   4   6    36808.75    37484.46    148.55 o 
   3   4   6     3672.37     3944.38     27.92 o 
   4   4   6      706.02      513.13     10.28 o 
   5   4   6     1203.46     1220.27     20.02 o 
   6   4   6     5425.60     5537.32     56.73 o 
   7   4   6      139.47      145.95     11.36 o 
   8   4   6     1967.94     1940.29     33.72 o 
   9   4   6        3.13       16.08      9.80 o 
  10   4   6       91.31      106.64     21.53 o 
   1   5   6      422.74      429.11      7.89 o 
   2   5   6     7461.42     7911.82     45.62 o 
   3   5   6      295.37      269.27      8.31 o 
   4   5   6    14470.04    15177.62     84.16 o 
   5   5   6      171.92      185.01     10.92 o 
   6   5   6     7870.92     8034.12     66.17 o 
   7   5   6        2.05       14.61      6.66 o 
   8   5   6    10181.59    10514.40     86.57 o 
   9   5   6      236.87      196.17     17.73 o 
  10   5   6     5947.48     6420.11    140.19 o 
   0   6   6     2080.23     1956.25     26.30 o 
   1   6   6     1079.70     1128.01     13.47 o 
   2   6   6      320.02      222.38     15.60 o 
   3   6   6     1145.64     1098.52     15.13 o 
   4   6   6      328.42      297.87     16.71 o 
   5   6   6      171.10      184.35     11.27 o 
   6   6   6      217.03      180.47     12.22 o 
   7   6   6      157.40      144.32     11.79 o 
   8   6   6      244.14      203.85     15.41 o 
   9   6   6       55.12       72.71     12.97 o 
  10   6   6        0.32       22.33     27.16 o 
   1   7   6      316.79      339.44      9.98 o 
   2   7   6    13773.93    14658.50     75.97 o 
   3   7   6     1943.52     1968.98     23.43 o 
   4   7   6    10896.33    10808.25     81.03 o 
   5   7   6     1117.28     1040.15     23.45 o 
   6   7   6     5888.44     5997.34     61.71 o 
   7   7   6       37.41       41.10      8.66 o 
   8   7   6     8516.97     9099.22     94.54 o 
   9   7   6       39.60       48.36     12.45 o 
  10   7   6     9727.71    11172.19    180.22 o 
   0   8   6    20124.86    22264.14    155.56 o 
   1   8   6      109.74      114.90      6.26 o 
   2   8   6     4694.58     4573.71     42.75 o 
   3   8   6        0.04        0.41      4.16 o 
   4   8   6     4956.81     4873.29     51.24 o 
   5   8   6       12.78       14.33      6.73 o 
   6   8   6      679.93      628.64     21.70 o 
   7   8   6       56.08       57.67     11.26 o 
   8   8   6      897.78      842.71     30.81 o 
   9   8   6       27.53       44.11     12.78 o 
   1   9   6      169.19      157.05      8.16 o 
   2   9   6      548.30      546.66     14.09 o 
   3   9   6       39.98       44.03      7.29 o 
   4   9   6     1617.88     1520.97     28.51 o 
   5   9   6      253.08      228.15     14.59 o 
   6   9   6    12788.00    12794.51    102.16 o 
   7   9   6      161.48      151.09     15.13 o 
   8   9   6     6119.48     6454.02     81.07 o 
   9   9   6        5.76       -2.76     11.02 o 
   0  10   6    16024.21    17064.35    123.04 o 
   1  10   6       84.13       89.56      6.95 o 
   2  10   6    25117.65    25353.77    139.28 o 
   3  10   6       18.60       21.10      6.83 o 
   4  10   6    10547.30    10761.68     87.63 o 
   5  10   6       13.10       17.63      7.80 o 
   6  10   6     8072.11     7985.77     85.50 o 
   7  10   6        3.91        2.12      9.54 o 
   8  10   6     1284.31     1327.72     37.45 o 
   9  10   6      157.35      130.24     24.29 o 
   1  11   6       72.02      101.02      8.39 o 
   2  11   6      123.66      163.62     15.73 o 
   3  11   6       33.67       30.94      7.75 o 
   4  11   6      824.16      768.60     23.27 o 
   5  11   6       35.53       32.01      9.28 o 
   6  11   6     3737.94     3583.59     68.90 o 
   7  11   6       47.18       41.67     11.13 o 
   8  11   6     2184.83     2181.38     52.08 o 
   9  11   6       36.01       14.02     35.70 o 
   0  12   6    22910.82    24226.64    185.95 o 
   1  12   6      310.82      324.38     14.86 o 
   2  12   6    31859.85    33494.69    239.29 o 
   3  12   6      936.73      889.83     24.18 o 
   4  12   6    10949.80    11087.25     97.54 o 
   5  12   6      227.16      214.59     17.27 o 
   6  12   6     9498.20     9608.96    111.17 o 
   7  12   6       92.97      105.59     14.78 o 
   8  12   6     1422.16     1386.00     62.75 o 
   1  13   6      105.16      105.33     11.41 o 
   2  13   6      510.95      482.03     20.21 o 
   3  13   6       10.51       12.73      8.10 o 
   4  13   6       98.49       85.01     12.30 o 
   5  13   6       13.75       26.92     10.25 o 
   6  13   6       50.99       69.79     13.17 o 
   7  13   6        0.00       16.36     11.88 o 
   8  13   6       18.50       40.52     36.36 o 
   0  14   6    19065.13    20170.23    219.53 o 
   1  14   6       40.96       26.36      9.41 o 
   2  14   6    17378.47    17818.67    127.93 o 
   3  14   6        0.58       -0.66      7.77 o 
   4  14   6    14252.35    14524.95    126.59 o 
   5  14   6       30.03       31.38     11.37 o 
   6  14   6     4725.45     4811.43     72.14 o 
   7  14   6        4.96       15.20     18.62 o 
   1  15   6       38.02       52.06     12.34 o 
   2  15   6      412.66      424.59     22.84 o 
   3  15   6        2.09        4.60      9.57 o 
   4  15   6      721.20      696.36     29.40 o 
   5  15   6      336.28      304.97     22.01 o 
   6  15   6      775.63      778.47     34.73 o 
   7  15   6       14.45        7.01     35.48 o 
   0  16   6     9731.29    10101.58    185.81 o 
   1  16   6       13.44       22.52     12.76 o 
   2  16   6     7700.39     8072.72     95.80 o 
   3  16   6      157.63      149.14     18.12 o 
   4  16   6     6191.28     6307.49     81.48 o 
   5  16   6       13.37        3.68     11.76 o 
   6  16   6     1424.06     1365.43     74.50 o 
   1  17   6       45.92       63.90     16.42 o 
   2  17   6       48.29       43.01     14.58 o 
   3  17   6       50.61       48.99     13.62 o 
   4  17   6      975.37      940.94     38.61 o 
   5  17   6       72.32       88.87     19.54 o 
   0  18   6     5450.36     5753.63    141.79 o 
   1  18   6        0.39        7.98     16.94 o 
   2  18   6      700.72      734.79     41.67 o 
   3  18   6       16.02       17.78     14.92 o 
   4  18   6      698.09      660.99     42.67 o 
   1  19   6       41.03       74.91     23.63 o 
   2  19   6      349.74      352.82     46.57 o 
   3  19   6        5.41      -33.07     40.52 o 
   1   1   7    59551.13    60358.46    224.61 o 
   2   1   7     1652.57     1508.55     14.02 o 
   3   1   7    65527.35    69126.64    296.23 o 
   4   1   7      805.09      741.48     11.76 o 
   5   1   7    28078.77    29872.58    129.78 o 
   6   1   7      907.66      841.88     17.19 o 
   7   1   7     6921.80     6847.62     69.17 o 
   8   1   7     1598.95     1558.64     45.54 o 
   9   1   7      661.02      600.47     34.63 o 
  10   1   7     1282.76     1324.23     44.62 o 
   0   2   7    19848.63    20882.26    120.64 o 
   1   2   7     8932.19     9100.54     46.85 o 
   2   2   7     1745.37     1559.67     19.22 o 
   3   2   7     1086.46     1007.09     12.25 o 
   4   2   7       82.30      125.56      5.68 o 
   5   2   7     4316.01     4574.33     34.26 o 
   6   2   7      268.78      254.98     12.31 o 
   7   2   7      956.35      957.58     23.16 o 
   8   2   7     1073.78      968.78     33.15 o 
   9   2   7     1432.70     1397.85     42.06 o 
  10   2   7       66.88       42.20     15.25 o 
   1   3   7    35529.98    35734.89    147.34 o 
   2   3   7     1750.84     1936.82     20.14 o 
   3   3   7    36762.04    38788.46    180.99 o 
   4   3   7      662.86      619.94     10.00 o 
   5   3   7    12511.54    12637.39     76.33 o 
   6   3   7     1833.14     1839.33     29.92 o 
   7   3   7     5993.59     6026.96     57.82 o 
   8   3   7     1183.11     1229.59     28.99 o 
   9   3   7      295.00      276.96     23.48 o 
  10   3   7      237.61      246.62     27.39 o 
   0   4   7     1829.74     1883.81     25.02 o 
   1   4   7      493.91      437.43      7.18 o 
   2   4   7     3731.87     3302.22     27.22 o 
   3   4   7     5912.07     6004.01     37.04 o 
   4   4   7     5063.97     4900.60     39.48 o 
   5   4   7     6250.86     6314.14     62.36 o 
   6   4   7     2873.25     2809.15     36.49 o 
   7   4   7     8515.54     8871.15     73.67 o 
   8   4   7       90.91       92.53     12.45 o 
   9   4   7     5746.73     6163.28     95.27 o 
  10   4   7      148.90      142.88     24.01 o 
   1   5   7    14030.33    15057.86     69.15 o 
   2   5   7       55.73       43.50      3.80 o 
   3   5   7     2746.16     2404.22     21.51 o 
   4   5   7       62.54       55.99      5.93 o 
   5   5   7     3248.08     3041.80     36.10 o 
   6   5   7      279.07      233.10     13.13 o 
   7   5   7      505.68      510.43     19.09 o 
   8   5   7        2.32       18.89      8.14 o 
   9   5   7      307.02      290.72     20.70 o 
  10   5   7      126.36      134.69     46.21 o 
   0   6   7     5926.49     5386.20     48.30 o 
   1   6   7     1620.87     1532.28     15.98 o 
   2   6   7    10771.55    10607.36     61.44 o 
   3   6   7    12011.86    12443.36     67.43 o 
   4   6   7     2146.00     2065.11     37.98 o 
   5   6   7     7930.04     7965.55     64.51 o 
   6   6   7     1513.67     1418.41     26.69 o 
   7   6   7     7223.35     7411.48     68.39 o 
   8   6   7      796.00      750.11     24.35 o 
   9   6   7    11751.45    12667.57    130.61 o 
  10   6   7      433.61      382.86     48.86 o 
   1   7   7      651.99      648.41     13.44 o 
   2   7   7      232.24      206.79      9.10 o 
   3   7   7     2030.18     1868.78     25.73 o 
   4   7   7       85.81       80.79      9.22 o 
   5   7   7      283.22      270.54     14.99 o 
   6   7   7      201.16      178.58     13.08 o 
   7   7   7      812.51      733.33     24.21 o 
   8   7   7       82.09      111.19     13.84 o 
   9   7   7      262.55      266.83     22.41 o 
  10   7   7       15.92       72.11     27.66 o 
   0   8   7     3828.04     3595.32     41.48 o 
   1   8   7     1841.93     1991.88     20.64 o 
   2   8   7     1988.01     1763.79     21.19 o 
   3   8   7     1700.40     1627.79     27.37 o 
   4   8   7     7609.12     7729.47     68.19 o 
   5   8   7    10355.10    10285.13     84.41 o 
   6   8   7     1001.35      929.32     24.49 o 
   7   8   7    11005.94    11061.09     95.92 o 
   8   8   7      446.59      475.27     25.06 o 
   9   8   7     6778.41     7381.11     90.09 o 
   1   9   7     6918.48     6842.70     48.16 o 
   2   9   7        3.95       11.39      4.77 o 
   3   9   7     8171.28     8302.72     70.45 o 
   4   9   7      364.68      362.76     16.81 o 
   5   9   7     5258.40     5156.39     57.64 o 
   6   9   7     1136.26      997.78     27.42 o 
   7   9   7     2232.56     2089.38     42.91 o 
   8   9   7      333.02      342.00     22.57 o 
   9   9   7      356.06      310.58     27.39 o 
   0  10   7     2489.79     2329.37     35.82 o 
   1  10   7      123.73      156.48      8.87 o 
   2  10   7     1387.68     1304.93     25.52 o 
   3  10   7     4409.18     4373.74     49.92 o 
   4  10   7      552.52      550.90     20.43 o 
   5  10   7     3821.20     3738.34     49.65 o 
   6  10   7      699.11      696.44     24.69 o 
   7  10   7     5547.80     5470.51     72.80 o 
   8  10   7      235.80      242.29     20.38 o 
   9  10   7     2431.28     2517.93    241.45 o 
   1  11   7    17460.78    18323.68    105.35 o 
   2  11   7      117.77      111.23     10.61 o 
   3  11   7    12798.58    12825.86     98.32 o 
   4  11   7      369.37      294.27     16.86 o 
   5  11   7    16826.34    16921.58    209.92 o 
   6  11   7     1872.66     1818.75     40.44 o 
   7  11   7     1315.36     1327.47     36.34 o 
   8  11   7     1752.33     1680.99     43.04 o 
   0  12   7      239.31      251.33     17.79 o 
   1  12   7       19.42        9.07      6.74 o 
   2  12   7      582.26      552.03     20.54 o 
   3  12   7      906.29      799.01     35.71 o 
   4  12   7      257.40      224.72     15.94 o 
   5  12   7     1141.19      962.02     30.95 o 
   6  12   7       11.03       32.55     10.74 o 
   7  12   7     1348.71     1267.97     37.02 o 
   8  12   7       66.50       54.49     28.02 o 
   1  13   7    25750.78    27383.37    180.73 o 
   2  13   7     2421.86     2294.17     52.05 o 
   3  13   7    15062.20    15229.49    115.69 o 
   4  13   7      649.08      605.06     23.97 o 
   5  13   7     5003.53     4996.29     81.76 o 
   6  13   7      192.15      207.28     18.26 o 
   7  13   7     3132.82     3057.16     58.20 o 
   8  13   7      767.78      767.40     86.95 o 
   0  14   7       35.71       33.26     20.17 o 
   1  14   7       42.71       31.55     10.16 o 
   2  14   7     1075.36      992.04     29.37 o 
   3  14   7       39.94       50.48     10.47 o 
   4  14   7        0.27       10.33      9.25 o 
   5  14   7       29.91       37.83     11.48 o 
   6  14   7      327.16      350.03     29.22 o 
   7  14   7      239.90      241.48     33.63 o 
   1  15   7    17356.57    18038.16    151.63 o 
   2  15   7      311.06      310.27     20.29 o 
   3  15   7     8789.67     8879.06    102.39 o 
   4  15   7      619.79      623.93     28.50 o 
   5  15   7     4045.33     4035.78     65.10 o 
   6  15   7      404.19      431.48     29.20 o 
   0  16   7     3734.46     3469.57    153.52 o 
   1  16   7       27.83        3.00     12.58 o 
   2  16   7      392.02      376.14     23.07 o 
   3  16   7     1187.95     1139.98     37.28 o 
   4  16   7      880.25      812.11     32.74 o 
   5  16   7      646.68      642.46     31.46 o 
   6  16   7      328.17      294.37     45.12 o 
   1  17   7     6811.22     7193.09    112.59 o 
   2  17   7      117.90      146.66     21.61 o 
   3  17   7     3491.18     3534.30     65.44 o 
   4  17   7      161.45      156.03     19.40 o 
   5  17   7      724.82      701.13     44.19 o 
   0  18   7     2346.19     2267.78     89.27 o 
   1  18   7      151.85      138.37     25.00 o 
   2  18   7     1499.74     1532.12     61.91 o 
   3  18   7      986.85      959.92     64.19 o 
   4  18   7     1061.19     1089.18     62.48 o 
   1  19   7      559.27      499.39     53.17 o 
   2  19   7       33.35       52.56     38.98 o 
   0   0   8    74768.20    79781.29    584.61 o 
   1   0   8    12241.00    12903.14     82.11 o 
   2   0   8    14184.13    14052.07     90.82 o 
   3   0   8     4462.85     4611.59     42.99 o 
   4   0   8    42325.99    45279.68    255.75 o 
   5   0   8    11855.14    11937.66     91.66 o 
   6   0   8     9998.59    10266.54    168.21 o 
   7   0   8     6215.25     6521.11    106.60 o 
   8   0   8     1385.14     1373.49     60.91 o 
   9   0   8    10341.33    11422.87    201.93 o 
  10   0   8       21.35      -11.72     20.13 o 
   1   1   8     3000.21     2987.78     24.26 o 
   2   1   8      650.95      639.02      9.11 o 
   3   1   8     2501.84     2578.53     21.25 o 
   4   1   8        9.53       17.58      3.36 o 
   5   1   8      258.04      218.29      8.84 o 
   6   1   8      566.91      530.97     16.32 o 
   7   1   8      844.93      780.47     25.30 o 
   8   1   8      495.79      453.84     29.65 o 
   9   1   8       27.58       23.77     13.21 o 
  10   1   8      121.66      161.71     21.07 o 
   0   2   8    34201.81    36059.32    198.34 o 
   1   2   8      525.73      631.11      9.74 o 
   2   2   8    25149.27    25985.73    129.39 o 
   3   2   8      496.62      369.50      7.90 o 
   4   2   8    27277.95    29330.37    124.66 o 
   5   2   8    10661.10    11366.30     71.24 o 
   6   2   8     6410.94     6552.69     56.30 o 
   7   2   8    12290.33    12865.52    105.29 o 
   8   2   8     1387.97     1364.91     71.13 o 
   9   2   8     5495.04     5784.51     87.84 o 
  10   2   8      115.02      106.24     18.55 o 
   1   3   8    24154.94    24751.02    108.08 o 
   2   3   8     4815.03     4924.94     39.07 o 
   3   3   8    15976.97    15455.38     80.91 o 
   4   3   8     1407.39     1298.82     19.28 o 
   5   3   8     5573.52     5585.32     45.49 o 
   6   3   8     1130.97     1120.78     23.65 o 
   7   3   8     4906.92     5035.58     53.50 o 
   8   3   8     2809.55     2758.08     47.42 o 
   9   3   8      111.71      117.91     17.83 o 
  10   3   8     1568.70     1653.62     49.66 o 
   0   4   8     6033.11     5866.11     47.76 o 
   1   4   8      533.47      510.29      8.03 o 
   2   4   8    32378.89    35122.65    150.95 o 
   3   4   8     4392.06     4204.50     33.47 o 
   4   4   8     4080.14     4132.10     33.33 o 
   5   4   8     1917.54     1810.15     28.25 o 
   6   4   8     2391.39     2349.99     33.36 o 
   7   4   8     2894.94     2880.15     39.46 o 
   8   4   8      911.87      819.85     26.21 o 
   9   4   8     1170.60     1261.82     38.02 o 
  10   4   8      341.43      248.57     57.60 o 
   1   5   8    31029.39    30896.26    126.58 o 
   2   5   8      866.95      745.47     12.89 o 
   3   5   8    33969.84    35016.63    154.91 o 
   4   5   8     7801.20     7922.43     56.52 o 
   5   5   8    13713.03    14184.70     92.75 o 
   6   5   8     2578.98     2682.90     43.44 o 
   7   5   8     4806.84     4626.92     51.82 o 
   8   5   8     3907.02     3956.96     54.16 o 
   9   5   8      776.86      759.20     33.47 o 
   0   6   8     4309.44     4651.55     44.47 o 
   1   6   8        8.28       -0.23      2.65 o 
   2   6   8     5479.64     5706.09     41.69 o 
   3   6   8     1288.74     1305.24     19.28 o 
   4   6   8       12.24       11.50      4.70 o 
   5   6   8      102.15       87.68      8.68 o 
   6   6   8      446.46      434.98     17.46 o 
   7   6   8       55.47       50.96      8.92 o 
   8   6   8      118.96      113.55     11.94 o 
   9   6   8      549.88      485.43     28.33 o 
  10   6   8      332.68      333.98     67.67 o 
   1   7   8    45416.87    46868.10    187.33 o 
   2   7   8     2076.59     2049.08     24.40 o 
   3   7   8    17549.05    18020.62    130.01 o 
   4   7   8     5378.71     5433.43     54.33 o 
   5   7   8    11467.21    11375.65     88.97 o 
   6   7   8     4756.54     4685.48     54.84 o 
   7   7   8     3278.18     3208.95     47.07 o 
   8   7   8     2701.64     2750.11     45.88 o 
   9   7   8     3476.99     3474.96     74.18 o 
   0   8   8     1593.67     1870.83     28.98 o 
   1   8   8      290.34      280.49      9.90 o 
   2   8   8      780.68      736.15     16.75 o 
   3   8   8      121.93       97.40      8.11 o 
   4   8   8     2578.29     2565.88     37.12 o 
   5   8   8     1798.12     1695.43     31.45 o 
   6   8   8       78.45       63.46      9.76 o 
   7   8   8      184.94      187.60     14.95 o 
   8   8   8       20.90       25.71     13.29 o 
   9   8   8      424.69      452.71     29.06 o 
   1   9   8    16059.31    16280.54     87.50 o 
   2   9   8     3086.14     3135.50     36.79 o 
   3   9   8    16035.86    16284.49    110.56 o 
   4   9   8     1217.52     1095.89     25.01 o 
   5   9   8     8269.34     8386.21     77.32 o 
   6   9   8     4222.98     4172.08     54.78 o 
   7   9   8     3554.24     3336.60     50.37 o 
   8   9   8     1898.93     1926.59     43.95 o 
   9   9   8      617.08      623.84     42.01 o 
   0  10   8     5204.78     5145.04     64.39 o 
   1  10   8       60.05       38.26      6.73 o 
   2  10   8     4853.39     4651.37     46.63 o 
   3  10   8      336.90      325.51     16.10 o 
   4  10   8     2224.88     2045.07     35.25 o 
   5  10   8     3612.22     3534.31     48.72 o 
   6  10   8     1270.99     1185.83     29.62 o 
   7  10   8     2757.14     2686.34     50.27 o 
   8  10   8       98.81      100.86     15.20 o 
   9  10   8     2434.49     2662.02    143.45 o 
   1  11   8     5945.29     5835.62     53.99 o 
   2  11   8      139.21      153.08     12.12 o 
   3  11   8     2134.91     2133.84     35.70 o 
   4  11   8      648.05      582.62     22.04 o 
   5  11   8     3107.58     2979.03     58.18 o 
   6  11   8     1257.11     1220.53     33.62 o 
   7  11   8      689.06      657.38     29.58 o 
   8  11   8     1957.81     1885.51     63.46 o 
   0  12   8     8275.39     8459.57     92.63 o 
   1  12   8        1.48       -5.44      5.44 o 
   2  12   8     9526.10     9466.78     94.04 o 
   3  12   8     6106.69     6072.64     72.76 o 
   4  12   8     1387.16     1329.33     30.20 o 
   5  12   8      968.52     1019.55     28.85 o 
   6  12   8     2659.77     2651.39     50.54 o 
   7  12   8     4317.76     4486.38     69.43 o 
   8  12   8      502.79      532.42     82.35 o 
   1  13   8       26.45       42.07      9.90 o 
   2  13   8      339.48      332.08     19.56 o 
   3  13   8       28.48       43.60      9.45 o 
   4  13   8      158.03      158.79     14.18 o 
   5  13   8       37.99       27.16     10.01 o 
   6  13   8      255.20      258.48     20.45 o 
   7  13   8        5.96       16.12     12.30 o 
   0  14   8     7882.95     7939.98    166.01 o 
   1  14   8      167.68      177.77     15.47 o 
   2  14   8     6224.83     6259.70    110.47 o 
   3  14   8     1686.12     1712.19     35.49 o 
   4  14   8     2235.09     2249.41     45.26 o 
   5  14   8     2098.27     2105.07     45.73 o 
   6  14   8     1322.35     1273.28     38.62 o 
   7  14   8     3202.80     3273.05    153.96 o 
   1  15   8     3728.55     3846.83     68.54 o 
   2  15   8      253.35      217.14     17.66 o 
   3  15   8      214.80      247.83     19.35 o 
   4  15   8       89.16       71.24     14.77 o 
   5  15   8      825.87      744.67     32.04 o 
   6  15   8        1.07       -0.53     12.26 o 
   0  16   8     5461.19     5565.58    135.81 o 
   1  16   8      415.25      420.88     31.99 o 
   2  16   8     1694.48     1729.85     49.27 o 
   3  16   8      171.22      203.77     20.13 o 
   4  16   8     2578.20     2494.60     76.74 o 
   5  16   8     1679.16     1540.52     42.20 o 
   6  16   8      298.12      280.77     68.11 o 
   1  17   8     2865.98     2841.82     69.47 o 
   2  17   8       78.93       55.26     17.17 o 
   3  17   8     4904.38     5013.85     79.26 o 
   4  17   8      248.37      244.10     26.10 o 
   5  17   8     2863.40     2772.62    149.14 o 
   0  18   8      659.51      638.47     69.97 o 
   1  18   8       17.70       34.58     17.14 o 
   2  18   8      630.51      580.43     48.85 o 
   3  18   8      181.11      163.88     28.33 o 
   4  18   8      632.81      577.37     62.70 o 
   1  19   8     5631.16     6619.02    229.30 o 
   1   1   9      189.25      163.50      6.12 o 
   2   1   9     3564.86     3426.32     27.64 o 
   3   1   9      815.24      710.96     11.26 o 
   4   1   9    21137.18    22551.46    101.39 o 
   5   1   9     1185.09     1153.28     34.12 o 
   6   1   9    13124.48    13650.10    115.58 o 
   7   1   9       12.41       10.24      7.85 o 
   8   1   9    13595.61    14239.10    182.54 o 
   9   1   9      133.35      123.16     19.04 o 
  10   1   9     9060.53     9917.46    229.49 o 
   0   2   9    48172.42    50635.33    272.75 o 
   1   2   9      509.63      515.74      8.16 o 
   2   2   9    11027.55    11028.77     58.59 o 
   3   2   9        0.29       -1.65      2.88 o 
   4   2   9     9895.99     9831.94     58.17 o 
   5   2   9       11.49       17.75      4.58 o 
   6   2   9      157.52      140.35     10.75 o 
   7   2   9      105.02      135.62     13.92 o 
   8   2   9     4154.13     4151.13    109.86 o 
   9   2   9       14.44       36.48     13.46 o 
  10   2   9      203.50      239.79     32.01 o 
   1   3   9        4.70        9.01      2.78 o 
   2   3   9     3091.83     2954.10     24.62 o 
   3   3   9      285.66      296.85     10.67 o 
   4   3   9     5042.58     4799.84     40.07 o 
   5   3   9       30.04       39.04      5.67 o 
   6   3   9    12228.16    12795.37     93.86 o 
   7   3   9       18.76       29.17      8.44 o 
   8   3   9     9660.74    10253.14    101.42 o 
   9   3   9        0.24      -10.61     11.20 o 
  10   3   9     5275.79     6148.38    213.31 o 
   0   4   9    64515.88    68866.01    410.32 o 
   1   4   9     1340.98     1311.82     13.18 o 
   2   4   9    32949.31    33032.68    152.56 o 
   3   4   9     2010.47     1954.70     29.76 o 
   4   4   9    30306.96    31153.97    159.31 o 
   5   4   9        0.44        6.33      4.55 o 
   6   4   9    10292.86    10485.70     79.45 o 
   7   4   9      325.21      261.85     16.06 o 
   8   4   9     2360.76     2426.01     45.14 o 
   9   4   9      122.09      111.28     15.65 o 
  10   4   9     1133.58     1084.30     93.30 o 
   1   5   9       26.16       49.22      5.79 o 
   2   5   9     1815.10     1884.64     21.15 o 
   3   5   9       13.97       15.68      4.50 o 
   4   5   9      482.65      491.52     17.42 o 
   5   5   9        4.20       13.48      5.86 o 
   6   5   9     4080.61     3996.34     45.68 o 
   7   5   9       87.63       77.06      9.65 o 
   8   5   9     2042.27     1989.29     42.52 o 
   9   5   9      112.72      120.53     16.43 o 
   0   6   9    93690.51    98674.16    518.97 o 
   1   6   9       32.51       17.80      4.00 o 
   2   6   9    54975.90    55784.08    244.00 o 
   3   6   9       17.22       17.27      4.27 o 
   4   6   9    21923.82    22697.14    121.18 o 
   5   6   9      361.91      326.60     14.88 o 
   6   6   9    16045.40    16276.66    109.08 o 
   7   6   9       55.24       54.34      9.09 o 
   8   6   9     4513.52     4459.48     59.13 o 
   9   6   9        2.36       11.33     15.21 o 
  10   6   9     1294.52     1492.31    120.02 o 
   1   7   9      366.47      340.84     10.32 o 
   2   7   9       25.49       29.60      4.76 o 
   3   7   9     1575.29     1595.69     24.82 o 
   4   7   9       97.02       93.45      9.59 o 
   5   7   9      155.64      119.48     11.14 o 
   6   7   9      146.51      139.12     12.40 o 
   7   7   9        3.25        9.04      7.75 o 
   8   7   9        0.13       -1.50      8.60 o 
   9   7   9      153.46      128.22     17.74 o 
   0   8   9    26630.30    27645.18    173.21 o 
   1   8   9        3.65       12.66      4.00 o 
   2   8   9    49129.29    51450.18    232.25 o 
   3   8   9      240.94      191.77     11.06 o 
   4   8   9    26771.96    27230.12    188.69 o 
   5   8   9        8.08       12.72      7.00 o 
   6   8   9    13076.33    12826.92    102.99 o 
   7   8   9        0.11        9.70      7.79 o 
   8   8   9     3532.74     3552.01     58.70 o 
   9   8   9        0.82       -3.62     14.22 o 
   1   9   9       42.82       42.09      5.79 o 
   2   9   9     1153.34     1035.56     26.49 o 
   3   9   9      719.35      704.23     20.38 o 
   4   9   9     1340.51     1239.96     26.91 o 
   5   9   9      974.19      913.88     24.91 o 
   6   9   9     1475.16     1523.80     32.65 o 
   7   9   9      191.97      149.58     14.27 o 
   8   9   9     2278.21     2318.99     48.40 o 
   9   9   9       50.29       96.60     24.37 o 
   0  10   9    11317.38    11131.99    105.02 o 
   1  10   9       56.04       56.11      6.76 o 
   2  10   9    23951.81    24872.05    141.20 o 
   3  10   9        7.76       12.97      6.76 o 
   4  10   9     9826.33     9751.73     97.21 o 
   5  10   9       82.30       67.41      9.99 o 
   6  10   9     6290.11     6036.84     68.84 o 
   7  10   9      108.58       96.60     14.05 o 
   8  10   9     1209.34     1178.30     38.28 o 
   1  11   9      664.60      611.47     19.97 o 
   2  11   9        4.59       11.87      6.86 o 
   3  11   9       94.46       98.89     10.89 o 
   4  11   9     3930.15     4012.96     56.31 o 
   5  11   9       16.71       21.98      8.34 o 
   6  11   9     5925.24     6254.73     72.01 o 
   7  11   9       35.53       35.45     11.70 o 
   8  11   9     5871.79     6030.85    106.06 o 
   0  12   9     4360.32     4605.16     75.04 o 
   1  12   9      301.23      296.82     17.01 o 
   2  12   9     2202.03     2076.03     35.80 o 
   3  12   9      127.60      114.13     11.63 o 
   4  12   9     2840.64     2554.11     45.97 o 
   5  12   9       14.46       -1.08      7.91 o 
   6  12   9      600.44      552.20     27.20 o 
   7  12   9        7.54       22.08     11.33 o 
   8  12   9      258.19      194.70     62.20 o 
   1  13   9      464.91      487.14     22.12 o 
   2  13   9     3075.86     2977.35     48.31 o 
   3  13   9       14.46       10.01      7.92 o 
   4  13   9     2483.79     2567.65     53.60 o 
   5  13   9      260.85      237.31     18.90 o 
   6  13   9     6395.69     6567.60     98.63 o 
   7  13   9       39.53       38.83     13.60 o 
   0  14   9      290.97      264.92     35.04 o 
   1  14   9       14.69       11.00      9.12 o 
   2  14   9     1305.28     1282.43     35.93 o 
   3  14   9      214.38      191.16     16.61 o 
   4  14   9        3.65       18.35      8.99 o 
   5  14   9        0.88       -5.70      9.85 o 
   6  14   9      204.63      184.48     18.93 o 
   1  15   9      291.17      288.40     23.80 o 
   2  15   9      738.54      752.63     29.02 o 
   3  15   9       12.91       14.54     10.24 o 
   4  15   9     2689.42     2652.74     55.62 o 
   5  15   9      123.74      140.62     17.25 o 
   6  15   9     3072.68     3104.03    101.22 o 
   0  16   9     5308.73     5672.19    139.68 o 
   1  16   9       84.11       66.44     17.13 o 
   2  16   9     2370.46     2456.21     75.49 o 
   3  16   9      132.61      164.14     21.22 o 
   4  16   9     2850.91     2904.56     60.24 o 
   5  16   9       34.88       32.05     14.55 o 
   1  17   9        0.12       11.34     14.70 o 
   2  17   9      603.05      616.73     34.67 o 
   3  17   9       24.13       13.35     14.56 o 
   4  17   9      991.16      847.84     41.81 o 
   0  18   9     6835.16     7660.03    173.44 o 
   1  18   9       75.97       76.39     19.91 o 
   2  18   9     5519.19     6097.15    126.79 o 
   3  18   9       11.90       -4.82     24.09 o 
   1  19   9       69.75       83.00     41.39 o 
   0   0  10   127047.25   144046.02   1320.66 o 
   1   0  10      636.47      820.77     15.50 o 
   2   0  10    17688.34    18182.31    115.04 o 
   3   0  10     3937.73     3969.63     42.09 o 
   4   0  10     2161.16     2051.96     34.58 o 
   5   0  10    16153.47    16961.60    193.84 o 
   6   0  10      574.68      625.27     32.09 o 
   7   0  10    10859.38    11403.85    536.02 o 
   8   0  10     4522.03     4486.00     94.95 o 
   9   0  10    11366.69    12788.43    311.86 o 
  10   0  10      348.45      315.37     60.23 o 
   1   1  10     1294.33     1128.82     16.81 o 
   2   1  10     2113.87     2189.41     18.69 o 
   3   1  10     4901.89     5131.45     38.74 o 
   4   1  10      126.81      144.16      7.37 o 
   5   1  10      847.92      760.56     17.17 o 
   6   1  10       40.19       69.72      8.32 o 
   7   1  10      876.39      839.12     27.51 o 
   8   1  10      204.59      195.79     21.82 o 
   9   1  10        2.97       -6.27     12.61 o 
  10   1  10       63.32       77.83     26.19 o 
   0   2  10    24909.80    26953.86    157.26 o 
   1   2  10     2103.69     2057.23     20.67 o 
   2   2  10    17143.92    18655.32     89.15 o 
   3   2  10     1262.50     1185.34     16.13 o 
   4   2  10     7247.50     7661.24     54.09 o 
   5   2  10    10739.59    11227.05     72.71 o 
   6   2  10     3075.55     3103.98     45.81 o 
   7   2  10    11892.75    12432.61    115.06 o 
   8   2  10      429.51      379.16     25.85 o 
   9   2  10     6332.42     6824.95     89.75 o 
  10   2  10       67.31       65.92     36.14 o 
   1   3  10    17333.37    17480.19     83.67 o 
   2   3  10     1314.13     1440.72     17.11 o 
   3   3  10    26794.78    27345.23    132.89 o 
   4   3  10     2200.33     2182.80     26.37 o 
   5   3  10     4900.37     4840.14     46.45 o 
   6   3  10     1248.82     1213.72     27.74 o 
   7   3  10     5784.29     6004.98     68.29 o 
   8   3  10     1322.13     1342.88     41.38 o 
   9   3  10      297.62      250.98     23.79 o 
  10   3  10      658.76      625.26     78.62 o 
   0   4  10     1552.80     1440.08     19.19 o 
   1   4  10     1767.56     1941.76     16.86 o 
   2   4  10    12286.41    13091.87     68.88 o 
   3   4  10     5326.17     5292.85     43.98 o 
   4   4  10     3602.67     3500.99     34.75 o 
   5   4  10     2276.28     2124.10     30.06 o 
   6   4  10     1206.30     1139.54     29.56 o 
   7   4  10     3313.28     3306.01     57.31 o 
   8   4  10      195.02      193.66     15.98 o 
   9   4  10     2573.02     2603.99     54.61 o 
  10   4  10       84.07       61.54     35.26 o 
   1   5  10    49499.64    51845.70    194.06 o 
   2   5  10       13.70        6.51      3.41 o 
   3   5  10    22591.83    22557.11    110.54 o 
   4   5  10     3427.83     3505.86     36.19 o 
   5   5  10    17046.28    17626.17    110.31 o 
   6   5  10     4883.01     4930.54     52.12 o 
   7   5  10     5879.55     5855.31     64.94 o 
   8   5  10     2736.66     2823.27     46.32 o 
   9   5  10     1403.44     1363.88     40.11 o 
   0   6  10      125.92      140.14      9.17 o 
   1   6  10       16.90       21.99      4.44 o 
   2   6  10       59.05       47.56      5.38 o 
   3   6  10     2395.75     2422.64     26.67 o 
   4   6  10     2711.75     2723.28     42.80 o 
   5   6  10       94.48       86.55      9.24 o 
   6   6  10      498.22      440.48     18.19 o 
   7   6  10       42.15       34.49      8.60 o 
   8   6  10       20.90       26.00      9.20 o 
   9   6  10      310.52      265.58     20.84 o 
   1   7  10    51713.89    54181.03    239.63 o 
   2   7  10      482.11      450.81     12.93 o 
   3   7  10    23065.70    23180.54    130.26 o 
   4   7  10     3767.74     3869.37     45.86 o 
   5   7  10    11973.27    12078.05     96.04 o 
   6   7  10     3315.74     3143.19     42.61 o 
   7   7  10     5799.16     5680.56     61.84 o 
   8   7  10     1956.21     1980.58     42.74 o 
   9   7  10     2021.36     2106.86     56.77 o 
   0   8  10     6424.55     6556.14     63.04 o 
   1   8  10      563.87      543.96     14.08 o 
   2   8  10      420.90      352.29     13.26 o 
   3   8  10       52.25       62.07      7.88 o 
   4   8  10        7.65       18.85      6.85 o 
   5   8  10      398.13      363.77     17.92 o 
   6   8  10      210.07      198.46     15.45 o 
   7   8  10      735.38      754.94     26.50 o 
   8   8  10      192.85      190.21     17.20 o 
   9   8  10      798.04      738.56     47.32 o 
   1   9  10    25308.71    26597.79    136.93 o 
   2   9  10      281.48      276.55     13.06 o 
   3   9  10    17690.41    18068.41    120.67 o 
   4   9  10      309.14      256.82     15.25 o 
   5   9  10     8489.55     8358.13    111.73 o 
   6   9  10     4502.94     4400.92     57.02 o 
   7   9  10     2259.44     2114.14     40.74 o 
   8   9  10     1781.73     1777.59     46.66 o 
   9   9  10     1062.97     1036.34     97.24 o 
   0  10  10     2292.92     2196.24     54.81 o 
   1  10  10      566.94      500.12     16.75 o 
   2  10  10     2034.83     1967.95     34.38 o 
   3  10  10     1796.19     1723.34     33.90 o 
   4  10  10     2786.43     2685.40     45.36 o 
   5  10  10     2813.48     2730.02     46.93 o 
   6  10  10      526.93      465.33     22.26 o 
   7  10  10     2163.99     2019.77     41.19 o 
   8  10  10       76.08      110.05     16.02 o 
   1  11  10     5653.17     5781.58     59.50 o 
   2  11  10      656.82      590.80     20.70 o 
   3  11  10     6036.36     6083.03     64.00 o 
   4  11  10      833.12      783.28     25.06 o 
   5  11  10     4936.73     4854.86     67.27 o 
   6  11  10       48.01       44.48     10.47 o 
   7  11  10       86.34       86.50     14.59 o 
   8  11  10     1112.75     1130.52     76.70 o 
   0  12  10     3011.47     3030.19     60.90 o 
   1  12  10        6.80        6.85      7.32 o 
   2  12  10     5911.19     6007.57     73.85 o 
   3  12  10     5065.07     5172.90     79.63 o 
   4  12  10     1216.70     1127.26     28.84 o 
   5  12  10     3620.73     3622.25     53.19 o 
   6  12  10     2035.28     2018.89     44.61 o 
   7  12  10     5000.54     5245.67     76.34 o 
   8  12  10       49.47       70.74     43.80 o 
   1  13  10       20.38       15.08      9.28 o 
   2  13  10      357.19      340.75     20.12 o 
   3  13  10      452.68      408.94     20.72 o 
   4  13  10      120.10      113.20     12.68 o 
   5  13  10       80.71       91.80     12.21 o 
   6  13  10        2.30       13.97     10.34 o 
   7  13  10        1.00       -1.92     16.36 o 
   0  14  10     2269.04     2178.67     80.14 o 
   1  14  10       27.31       32.09     10.22 o 
   2  14  10     3456.36     3512.42     75.42 o 
   3  14  10     2184.30     2148.70     43.74 o 
   4  14  10     2748.94     2639.04     50.94 o 
   5  14  10     3930.25     3979.06     84.52 o 
   6  14  10     1310.74     1316.81     46.20 o 
   1  15  10     1875.33     1879.89     53.69 o 
   2  15  10       44.60       40.73     12.35 o 
   3  15  10     1286.75     1245.45     35.43 o 
   4  15  10      173.00      149.72     17.44 o 
   5  15  10      979.39     1041.45     44.30 o 
   6  15  10       12.14       10.49     26.94 o 
   0  16  10     1628.46     1579.55    101.18 o 
   1  16  10      373.48      315.92     28.84 o 
   2  16  10     1162.70     1147.60     42.00 o 
   3  16  10      748.53      726.07     33.77 o 
   4  16  10     2412.51     2488.16     56.33 o 
   5  16  10     3009.62     3358.17    148.16 o 
   1  17  10     4014.03     4393.66     89.56 o 
   2  17  10       15.98       10.54     13.34 o 
   3  17  10     4557.19     4917.86    135.99 o 
   4  17  10       11.16       35.77     33.07 o 
   0  18  10      804.89      746.83     65.59 o 
   1  18  10      226.56      181.61     25.91 o 
   2  18  10      358.45      342.31     66.80 o 
   3  18  10      335.77      321.72     62.64 o 
   1  19  10     5873.27     6868.03    237.84 o 
   1   1  11    54004.53    57967.12    221.71 o 
   2   1  11     1534.68     1600.66     16.11 o 
   3   1  11    22499.09    22826.83    108.08 o 
   4   1  11     4040.07     4257.86     40.79 o 
   5   1  11     8941.99     8851.95     98.51 o 
   6   1  11     2972.16     3191.34     41.95 o 
   7   1  11     5765.22     5813.69     72.87 o 
   8   1  11     4106.05     4202.96     79.94 o 
   9   1  11     1394.06     1358.06     48.45 o 
   0   2  11    14622.23    15614.88    101.85 o 
   1   2  11     4700.07     5192.53     32.41 o 
   2   2  11     1598.91     1545.67     21.04 o 
   3   2  11        8.59        6.24      3.69 o 
   4   2  11     1473.75     1342.09     20.72 o 
   5   2  11     3215.13     3340.07     52.72 o 
   6   2  11      227.09      245.10     15.25 o 
   7   2  11     1427.26     1329.40     34.13 o 
   8   2  11     1215.02     1181.64     38.06 o 
   9   2  11     1515.57     1594.32     52.10 o 
   1   3  11    23560.20    24147.16     97.99 o 
   2   3  11      573.23      560.65     11.06 o 
   3   3  11    18260.43    18627.74     99.54 o 
   4   3  11     2287.72     2269.44     27.57 o 
   5   3  11     6290.67     6322.46     59.43 o 
   6   3  11     2721.32     2738.44     42.29 o 
   7   3  11     3157.23     2998.04     51.90 o 
   8   3  11     1689.35     1744.40     43.30 o 
   9   3  11      285.87      261.44     24.82 o 
   0   4  11    34944.98    37483.27    195.65 o 
   1   4  11     3631.17     3851.81     28.84 o 
   2   4  11     6456.80     6359.74     46.47 o 
   3   4  11     3036.68     3296.36     32.63 o 
   4   4  11     4156.85     3956.64     38.10 o 
   5   4  11     3789.79     3799.66     42.00 o 
   6   4  11     1296.18     1251.35     25.65 o 
   7   4  11    12323.77    12637.68    102.92 o 
   8   4  11     1412.15     1314.34     34.57 o 
   9   4  11     3715.28     4030.06     69.14 o 
   1   5  11     4329.50     4259.87     33.68 o 
   2   5  11       13.28       11.25      3.74 o 
   3   5  11     3371.25     3230.61     31.23 o 
   4   5  11       70.35       62.89      7.13 o 
   5   5  11     1755.22     1674.79     31.62 o 
   6   5  11     2460.94     2320.69     37.84 o 
   7   5  11      104.03      109.84     11.92 o 
   8   5  11      278.68      316.72     20.63 o 
   9   5  11      155.96      130.91     16.08 o 
   0   6  11     9588.83     9877.02     76.90 o 
   1   6  11     2289.52     2104.07     24.84 o 
   2   6  11    16459.49    16729.65     88.47 o 
   3   6  11     4998.00     4788.88     39.97 o 
   4   6  11     8031.05     7965.65     60.62 o 
   5   6  11     8523.51     8793.40     71.85 o 
   6   6  11     3418.03     3375.45     43.81 o 
   7   6  11     5853.22     5985.43     67.46 o 
   8   6  11      327.35      302.89     19.31 o 
   9   6  11     4944.90     5128.34     87.73 o 
   1   7  11      913.16      940.59     17.18 o 
   2   7  11       19.86       16.41      4.75 o 
   3   7  11      594.84      621.65     16.97 o 
   4   7  11        9.12        9.26      5.99 o 
   5   7  11      176.92      172.60     12.33 o 
   6   7  11      237.94      233.26     14.74 o 
   7   7  11      860.88      738.90     26.14 o 
   8   7  11       47.31       47.30     11.72 o 
   9   7  11        0.27        8.46     20.99 o 
   0   8  11     7888.00     7865.19     94.25 o 
   1   8  11     1049.62     1155.33     21.36 o 
   2   8  11    11601.15    11721.21     75.82 o 
   3   8  11     1033.07      941.83     20.54 o 
   4   8  11     5983.12     6041.33     61.60 o 
   5   8  11     9862.97     9866.50     85.86 o 
   6   8  11     3170.38     3145.23     47.50 o 
   7   8  11     5021.51     5234.83     69.55 o 
   8   8  11       75.75      102.35     16.37 o 
   9   8  11     4890.63     5283.00    145.13 o 
   1   9  11    14643.93    15296.60     91.85 o 
   2   9  11       26.14       28.48      6.21 o 
   3   9  11     3453.42     3325.28     43.34 o 
   4   9  11      715.20      668.54     22.44 o 
   5   9  11     1908.01     1824.68     43.98 o 
   6   9  11     1639.81     1632.32     34.82 o 
   7   9  11      588.78      564.81     24.77 o 
   8   9  11      918.36      839.64     36.28 o 
   0  10  11     2059.95     2007.62     46.64 o 
   1  10  11        4.08        9.36      5.61 o 
   2  10  11     6809.48     6888.16     60.96 o 
   3  10  11     3909.60     3681.11     76.35 o 
   4  10  11     1646.89     1679.28     32.95 o 
   5  10  11     1243.54     1168.91     28.93 o 
   6  10  11      828.07      813.45     27.78 o 
   7  10  11     2448.81     2456.26     45.64 o 
   8  10  11      331.08      309.70     25.13 o 
   1  11  11    13832.95    14549.62    116.28 o 
   2  11  11      526.11      545.18     22.34 o 
   3  11  11    12933.42    12973.62    102.12 o 
   4  11  11     1075.76      992.18     26.60 o 
   5  11  11     8235.33     8370.27     89.44 o 
   6  11  11     2695.85     2650.34     46.39 o 
   7  11  11     1549.44     1577.69     40.77 o 
   0  12  11      995.88     1024.66     36.21 o 
   1  12  11      218.88      220.13     17.50 o 
   2  12  11       94.74       89.30     11.64 o 
   3  12  11      423.69      389.84     19.34 o 
   4  12  11      591.71      565.21     23.67 o 
   5  12  11       64.51       74.17     11.62 o 
   6  12  11       51.98       81.37     12.88 o 
   7  12  11      260.82      273.28     21.95 o 
   1  13  11    16738.07    17583.29    163.99 o 
   2  13  11      399.35      323.61     21.84 o 
   3  13  11    10848.06    11435.83    164.47 o 
   4  13  11     2343.47     2293.06     48.72 o 
   5  13  11     4760.04     4901.13     64.86 o 
   6  13  11     1638.02     1535.80     40.27 o 
   7  13  11     2813.00     2895.98    109.64 o 
   0  14  11        3.60       13.46     16.80 o 
   1  14  11        7.43       13.77      9.34 o 
   2  14  11      831.97      753.70     31.56 o 
   3  14  11      111.18      117.24     14.47 o 
   4  14  11       61.50       56.22     11.97 o 
   5  14  11      143.19      143.27     16.22 o 
   6  14  11      433.96      454.82     27.89 o 
   1  15  11     7417.12     7802.43    123.18 o 
   2  15  11     1252.52     1278.49     44.15 o 
   3  15  11     6614.94     6694.25     90.84 o 
   4  15  11      755.11      689.53     30.70 o 
   5  15  11     7241.72     7471.80    156.32 o 
   6  15  11     1662.88     2092.82    132.72 o 
   0  16  11     2583.61     2640.42    135.67 o 
   1  16  11      105.25       92.13     18.90 o 
   2  16  11     1504.02     1503.89     46.45 o 
   3  16  11      475.52      464.65     35.06 o 
   4  16  11     1306.22     1236.57     55.30 o 
   5  16  11      970.41      821.05     87.16 o 
   1  17  11     2307.48     2480.01     68.20 o 
   2  17  11      221.74      212.07     23.28 o 
   3  17  11     3421.38     3611.61     84.47 o 
   4  17  11      609.79      747.47     95.71 o 
   0  18  11     4141.74     4241.71    183.53 o 
   1  18  11      177.33      206.60     38.62 o 
   2  18  11     1851.31     2016.83    126.59 o 
   3  18  11      681.84      628.77     86.29 o 
   0   0  12   120920.81   125120.80   1563.72 o 
   1   0  12       60.52       82.45      8.47 o 
   2   0  12    13728.06    12390.24    116.64 o 
   3   0  12      703.17      620.46     28.98 o 
   4   0  12    44647.54    46508.52    300.94 o 
   5   0  12     1261.87     1301.81     35.92 o 
   6   0  12     7902.77     8293.11    159.00 o 
   7   0  12       44.74       45.77     15.85 o 
   8   0  12     9944.86    10186.81    190.60 o 
   9   0  12       12.48       27.03     20.33 o 
   1   1  12      107.38      108.58      5.85 o 
   2   1  12      878.15      928.89     15.26 o 
   3   1  12        6.46        6.07      3.63 o 
   4   1  12      664.45      643.77     16.08 o 
   5   1  12        9.33       15.19      6.80 o 
   6   1  12      488.91      480.31     19.98 o 
   7   1  12       21.22       20.71      8.23 o 
   8   1  12     1188.84     1180.58     38.34 o 
   9   1  12        6.63       16.71     14.13 o 
   0   2  12    28838.99    27886.62    166.21 o 
   1   2  12      328.28      329.30      8.01 o 
   2   2  12    32109.92    32177.54    142.84 o 
   3   2  12     1006.20     1083.69     17.72 o 
   4   2  12    24703.80    25363.24    138.85 o 
   5   2  12        0.26        8.42      4.79 o 
   6   2  12    11760.96    12095.30    114.86 o 
   7   2  12       33.22       27.83      9.40 o 
   8   2  12     4685.22     4700.55     77.63 o 
   9   2  12        9.98        9.79     14.02 o 
   1   3  12     1415.44     1501.82     31.87 o 
   2   3  12       72.58      100.04     14.02 o 
   3   3  12       26.20       23.01      4.70 o 
   4   3  12      916.12      755.27     16.26 o 
   5   3  12      893.03      894.13     21.51 o 
   6   3  12     5330.88     5409.75     62.35 o 
   7   3  12       79.38       80.27     12.36 o 
   8   3  12     5703.08     5988.56     89.27 o 
   9   3  12       11.57       24.52     13.48 o 
   0   4  12    12798.60    12588.91     80.75 o 
   1   4  12       64.86       92.37      5.94 o 
   2   4  12    21007.81    20831.92    108.35 o 
   3   4  12       16.71       24.92      4.85 o 
   4   4  12     3106.18     2719.03     34.63 o 
   5   4  12        0.08        6.25      5.33 o 
   6   4  12     6158.50     6186.05     68.45 o 
   7   4  12       67.26       68.09     11.30 o 
   8   4  12      853.88      887.24     31.01 o 
   9   4  12        4.82       29.05     11.85 o 
   1   5  12     2033.58     2020.17     22.47 o 
   2   5  12       75.84      111.09      7.07 o 
   3   5  12       97.16      101.98      7.22 o 
   4   5  12     3911.17     3824.10     39.42 o 
   5   5  12      429.64      469.94     17.39 o 
   6   5  12     7834.08     7877.82     78.76 o 
   7   5  12      120.23      116.70     12.63 o 
   8   5  12    11416.49    12099.22    115.10 o 
   9   5  12        9.71       14.93     12.03 o 
   0   6  12       33.92       34.82      6.72 o 
   1   6  12       62.61       76.76      6.33 o 
   2   6  12     3372.19     3067.75     31.24 o 
   3   6  12      469.70      468.80     14.44 o 
   4   6  12      144.52      136.76      9.36 o 
   5   6  12       10.94       11.66      6.56 o 
   6   6  12      129.80      112.75     11.44 o 
   7   6  12      134.40      112.01     12.35 o 
   8   6  12       20.69        9.59      9.58 o 
   9   6  12       26.23       45.35     19.49 o 
   1   7  12        3.25       12.51      4.26 o 
   2   7  12     1879.52     1809.01     25.03 o 
   3   7  12       37.97       51.11      7.97 o 
   4   7  12     4822.61     4658.47     48.68 o 
   5   7  12      501.15      438.48     19.30 o 
   6   7  12     7162.52     7082.25     72.70 o 
   7   7  12       56.57       27.03      9.39 o 
   8   7  12     6792.27     7287.03     81.43 o 
   9   7  12       45.07       33.31     19.05 o 
   0   8  12     6552.65     6798.64     87.51 o 
   1   8  12      859.20      797.30     16.81 o 
   2   8  12      807.55      709.56     16.55 o 
   3   8  12      347.49      285.27     13.81 o 
   4   8  12     2323.99     2251.20     44.29 o 
   5   8  12      271.34      256.49     16.18 o 
   6   8  12      783.21      765.21     26.02 o 
   7   8  12       30.38       39.05     11.09 o 
   8   8  12     1341.50     1233.67     36.17 o 
   1   9  12       62.98       65.89      8.28 o 
   2   9  12     2295.50     2183.41     31.60 o 
   3   9  12       54.56       55.57      8.47 o 
   4   9  12     2711.28     2573.94     40.77 o 
   5   9  12      140.31      140.50     12.95 o 
   6   9  12     6546.67     6696.83    106.84 o 
   7   9  12        0.46       -3.47      8.42 o 
   8   9  12     2537.71     2683.32     53.01 o 
   0  10  12     5998.32     6212.15     88.28 o 
   1  10  12       64.26       64.56      8.68 o 
   2  10  12    14770.99    15179.34    109.87 o 
   3  10  12      340.20      340.68     17.42 o 
   4  10  12     5490.67     5347.38     61.19 o 
   5  10  12        2.27        6.95      7.64 o 
   6  10  12     5105.16     5042.64     64.19 o 
   7  10  12        0.42       12.66      9.75 o 
   8  10  12     1479.10     1427.92    104.68 o 
   1  11  12      659.96      651.37     24.06 o 
   2  11  12     1809.13     1756.72     39.51 o 
   3  11  12      307.16      286.65     18.42 o 
   4  11  12     1989.66     1880.72     36.23 o 
   5  11  12      148.52      143.44     14.24 o 
   6  11  12      694.02      698.52     27.32 o 
   7  11  12       54.93       40.90     11.07 o 
   0  12  12    14600.80    14958.49    220.47 o 
   1  12  12      863.32      863.97     27.12 o 
   2  12  12    19299.91    20470.20    166.81 o 
   3  12  12        0.35        1.70      7.99 o 
   4  12  12     6445.46     6494.09     95.94 o 
   5  12  12        4.32       15.93      9.02 o 
   6  12  12     7060.68     7157.74     91.07 o 
   7  12  12      169.61      132.20     19.94 o 
   1  13  12       67.02       81.62     13.01 o 
   2  13  12      760.24      793.85     30.99 o 
   3  13  12      116.30      108.50     15.20 o 
   4  13  12      116.47      111.36     13.24 o 
   5  13  12      201.64      177.33     15.79 o 
   6  13  12       35.30       45.45     12.83 o 
   7  13  12        4.20       29.57     40.08 o 
   0  14  12    12012.10    12640.46    198.81 o 
   1  14  12        6.64       -4.59      8.87 o 
   2  14  12    13934.94    14941.67    141.77 o 
   3  14  12       92.78       95.62     14.96 o 
   4  14  12     7107.95     7278.91     87.15 o 
   5  14  12        6.86       12.52     10.14 o 
   6  14  12     3913.05     4081.17    108.56 o 
   1  15  12       56.51       55.45     14.20 o 
   2  15  12      532.11      533.47     29.54 o 
   3  15  12      190.20      172.58     18.89 o 
   4  15  12       81.50       96.16     16.62 o 
   5  15  12      397.16      352.65     29.75 o 
   6  15  12      487.74      655.70     90.45 o 
   0  16  12     9268.60     9944.84    198.35 o 
   1  16  12       20.17       38.48     15.91 o 
   2  16  12     4000.05     4120.34     78.01 o 
   3  16  12       24.50       24.93     12.64 o 
   4  16  12     4963.02     4996.39    235.18 o 
   1  17  12       80.40       98.31     20.32 o 
   2  17  12      366.90      355.39     29.15 o 
   3  17  12       28.60       39.58     23.14 o 
   0  18  12     1441.04     1373.39    115.64 o 
   1  18  12      138.72      112.57     49.50 o 
   2  18  12      561.38      508.53     81.91 o 
   1   1  13    40464.41    41096.33    165.70 o 
   2   1  13      400.70      352.52     10.14 o 
   3   1  13    26522.35    27477.06    136.91 o 
   4   1  13     2176.70     2160.05     33.56 o 
   5   1  13    10190.31    10264.25     87.71 o 
   6   1  13     4501.92     4638.76     57.97 o 
   7   1  13     8097.47     8625.49    116.57 o 
   8   1  13     3052.02     3264.62    108.17 o 
   9   1  13      897.41     1015.20     47.14 o 
   0   2  13     1643.70     1464.39     28.85 o 
   1   2  13       23.16        1.12      3.30 o 
   2   2  13      807.57      732.97     13.47 o 
   3   2  13      390.33      308.17     12.44 o 
   4   2  13     4747.49     4586.76     47.73 o 
   5   2  13      938.98      895.05     22.43 o 
   6   2  13      329.51      323.80     17.78 o 
   7   2  13     3834.93     3759.03     59.67 o 
   8   2  13       21.50       27.92     11.71 o 
   9   2  13      570.37      582.99     44.00 o 
   1   3  13    23599.68    24594.09    115.18 o 
   2   3  13      391.31      355.75     11.51 o 
   3   3  13    13572.18    13302.00     84.39 o 
   4   3  13     2916.57     2818.16     34.57 o 
   5   3  13     9348.14     9498.35     78.88 o 
   6   3  13     1221.24     1210.35     31.75 o 
   7   3  13     2275.36     2186.30     45.38 o 
   8   3  13     1652.35     1728.72     53.62 o 
   9   3  13     2187.26     2147.01     93.50 o 
   0   4  13     1174.69     1227.58     24.70 o 
   1   4  13        2.28        8.57      3.34 o 
   2   4  13     2682.33     2567.60     33.59 o 
   3   4  13      566.66      549.95     14.46 o 
   4   4  13    14207.09    14741.87     95.78 o 
   5   4  13     5859.77     5876.95     59.76 o 
   6   4  13     2090.54     2082.63     38.49 o 
   7   4  13     6328.39     6461.08     76.39 o 
   8   4  13      163.24      134.89     15.28 o 
   9   4  13     3183.09     3438.17     67.61 o 
   1   5  13     3090.75     3096.12     29.16 o 
   2   5  13     3221.83     3195.10     31.09 o 
   3   5  13     6461.92     6199.35     47.73 o 
   4   5  13      468.13      460.02     15.30 o 
   5   5  13     1746.67     1663.78     31.00 o 
   6   5  13      132.20      144.78     12.90 o 
   7   5  13     1179.57     1064.62     30.75 o 
   8   5  13        2.65       11.88      9.87 o 
   9   5  13      163.34      139.33     30.30 o 
   0   6  13    12120.40    12362.89    106.66 o 
   1   6  13       23.06       22.96      4.85 o 
   2   6  13    13226.02    13355.42     77.34 o 
   3   6  13     1722.64     1621.78     27.59 o 
   4   6  13     1325.60     1253.79     22.82 o 
   5   6  13     6890.64     6910.62     67.79 o 
   6   6  13      754.11      727.32     24.20 o 
   7   6  13     6567.74     7038.46     88.19 o 
   8   6  13      755.47      703.14     29.93 o 
   9   6  13     5111.28     5326.51    119.81 o 
   1   7  13       11.33       15.79      4.80 o 
   2   7  13      226.90      195.55     10.34 o 
   3   7  13     1124.90     1004.93     21.35 o 
   4   7  13        3.46        3.23      5.81 o 
   5   7  13      294.29      279.40     15.40 o 
   6   7  13      138.14      104.80     11.98 o 
   7   7  13      174.51      166.18     14.90 o 
   8   7  13       20.23       38.46     11.48 o 
   9   7  13        0.08        4.00     22.32 o 
   0   8  13    15637.24    16242.39    229.43 o 
   1   8  13      122.59      149.46     11.13 o 
   2   8  13     5169.98     5208.45     47.05 o 
   3   8  13     2655.49     2560.16     42.84 o 
   4   8  13     1997.66     1946.62     34.06 o 
   5   8  13     4123.48     4232.99     53.74 o 
   6   8  13      704.93      663.49     26.69 o 
   7   8  13     3894.87     3938.75     70.43 o 
   8   8  13      283.58      245.45     20.21 o 
   1   9  13     6096.51     6004.23     60.52 o 
   2   9  13     1909.05     1749.05     36.97 o 
   3   9  13     3386.59     3335.71     44.58 o 
   4   9  13     1060.29      913.57     25.26 o 
   5   9  13     1275.30     1290.38     30.28 o 
   6   9  13        3.52       16.48      8.34 o 
   7   9  13     1535.84     1474.91     37.95 o 
   8   9  13      182.25      192.54     20.57 o 
   0  10  13     4978.33     4960.63     78.78 o 
   1  10  13     3004.88     3130.07     43.34 o 
   2  10  13     4796.26     4980.83     61.43 o 
   3  10  13     1155.54     1129.52     26.72 o 
   4  10  13       37.68       45.36      9.17 o 
   5  10  13     1223.34     1161.10     29.51 o 
   6  10  13      619.25      614.40     27.49 o 
   7  10  13     2073.52     2058.30     45.49 o 
   8  10  13       90.11       61.32     36.57 o 
   1  11  13    12306.38    12744.21    109.52 o 
   2  11  13     1268.56     1260.41     38.89 o 
   3  11  13     5107.63     5298.02     61.01 o 
   4  11  13      779.25      717.34     25.35 o 
   5  11  13     6903.56     6965.08    114.69 o 
   6  11  13     1034.79      995.01     31.74 o 
   7  11  13     1855.79     1820.61     44.06 o 
   0  12  13        0.94       18.09     13.72 o 
   1  12  13      164.35      162.90     14.56 o 
   2  12  13     1169.23     1172.63     34.02 o 
   3  12  13     1314.51     1301.94     36.68 o 
   4  12  13      176.49      156.26     14.20 o 
   5  12  13      177.04      157.20     14.75 o 
   6  12  13      123.10      109.19     14.21 o 
   7  12  13      307.43      303.65     42.79 o 
   1  13  13    12165.47    12951.38    126.34 o 
   2  13  13     1523.32     1378.93     38.05 o 
   3  13  13     6275.13     6508.36     87.00 o 
   4  13  13     1333.60     1260.66     34.68 o 
   5  13  13     6483.38     6786.40     85.40 o 
   6  13  13      877.98      933.25     36.18 o 
   7  13  13     2087.36     2156.99    133.59 o 
   0  14  13       43.38       62.22     17.58 o 
   1  14  13       26.60       23.42     11.82 o 
   2  14  13     1072.69     1067.73     36.67 o 
   3  14  13       38.99       42.64     12.59 o 
   4  14  13      643.73      607.35     31.94 o 
   5  14  13        2.18        3.63     10.50 o 
   6  14  13       80.68       91.52     25.03 o 
   1  15  13     5268.12     5649.72     90.12 o 
   2  15  13      189.98      185.20     19.08 o 
   3  15  13     8223.88     8644.96    145.33 o 
   4  15  13      818.79      832.62     37.88 o 
   5  15  13     2337.56     2614.50    144.33 o 
   0  16  13     1197.99     1191.42     69.78 o 
   1  16  13       27.44       39.97     15.61 o 
   2  16  13      867.60      882.36     41.08 o 
   3  16  13      957.02      953.06     43.27 o 
   4  16  13      335.83      345.60     39.93 o 
   1  17  13     1953.06     2047.72     63.88 o 
   2  17  13        0.40       -8.53     19.10 o 
   3  17  13     2372.73     2340.10    152.58 o 
   0   0  14    33051.77    36169.67    299.27 o 
   1   0  14     4141.89     4548.62     51.86 o 
   2   0  14     7111.51     7372.19     74.92 o 
   3   0  14    12666.07    13082.90    120.75 o 
   4   0  14    12850.81    13222.75    134.24 o 
   5   0  14     8840.83     8871.80    107.65 o 
   6   0  14      777.72      789.36     32.61 o 
   7   0  14      990.02      952.42     42.53 o 
   8   0  14       39.11       29.91     19.12 o 
   9   0  14     4133.53     4718.75    150.35 o 
   1   1  14     3125.85     3114.44     28.37 o 
   2   1  14      110.71       84.69      6.61 o 
   3   1  14      300.38      337.33     13.24 o 
   4   1  14      222.93      210.19     11.50 o 
   5   1  14     1298.20     1244.43     28.91 o 
   6   1  14     1131.38     1113.82     28.20 o 
   7   1  14      283.22      289.34     20.68 o 
   8   1  14      283.13      251.79     24.95 o 
   9   1  14      533.11      482.98     36.06 o 
   0   2  14    26193.73    28191.09    171.94 o 
   1   2  14      395.08      324.47     10.07 o 
   2   2  14     8295.08     8190.01     52.93 o 
   3   2  14     5211.31     5154.37     60.86 o 
   4   2  14     5394.87     5351.92     50.45 o 
   5   2  14     3606.76     3753.28     46.35 o 
   6   2  14      215.69      199.06     14.85 o 
   7   2  14     7170.02     7664.44     98.39 o 
   8   2  14      663.10      645.57     32.89 o 
   9   2  14     1748.46     1872.45     59.20 o 
   1   3  14    13858.36    14647.47    105.37 o 
   2   3  14      104.92      113.52      7.64 o 
   3   3  14    12765.34    12401.94    108.09 o 
   4   3  14     2148.72     2143.06     30.66 o 
   5   3  14      579.70      519.08     19.04 o 
   6   3  14     4266.15     4475.03     58.47 o 
   7   3  14     1307.73     1283.81     35.40 o 
   8   3  14     1189.91     1212.67     68.27 o 
   9   3  14      355.79      353.69     63.29 o 
   0   4  14     1338.05     1230.35     33.14 o 
   1   4  14        1.77       10.67      4.18 o 
   2   4  14     6881.77     6861.82     51.77 o 
   3   4  14     1609.50     1594.19     23.80 o 
   4   4  14      267.56      269.43     13.22 o 
   5   4  14      784.72      715.39     21.23 o 
   6   4  14     1094.20     1024.43     30.30 o 
   7   4  14     2543.21     2507.12     43.19 o 
   8   4  14      255.15      256.92     19.72 o 
   9   4  14     2509.38     2689.30    156.70 o 
   1   5  14    21344.88    21992.71    108.81 o 
   2   5  14      256.86      223.86      9.85 o 
   3   5  14    15282.48    15682.71     88.89 o 
   4   5  14     5830.97     5862.45     55.27 o 
   5   5  14     6748.55     6668.51     66.58 o 
   6   5  14     3469.48     3474.70     48.76 o 
   7   5  14     2687.38     2664.58     48.31 o 
   8   5  14     2256.67     2412.73     61.45 o 
   9   5  14       51.93       56.93     24.97 o 
   0   6  14     2169.84     2230.74     47.32 o 
   1   6  14      605.98      585.09     16.21 o 
   2   6  14      764.85      744.95     16.03 o 
   3   6  14     3391.73     3298.99     34.39 o 
   4   6  14      509.52      424.25     15.61 o 
   5   6  14     1400.46     1359.60     29.01 o 
   6   6  14     1218.53     1092.53     27.60 o 
   7   6  14       73.05       97.44     13.49 o 
   8   6  14       26.76       16.23     10.18 o 
   9   6  14      860.08      833.10     94.61 o 
   1   7  14    20911.05    21864.46    127.37 o 
   2   7  14     1199.91     1128.17     20.98 o 
   3   7  14     9829.80     9725.54     70.16 o 
   4   7  14     2439.11     2357.50     40.79 o 
   5   7  14    10623.62    10524.90     89.93 o 
   6   7  14     2928.38     2945.32     46.02 o 
   7   7  14     1676.90     1710.31     37.02 o 
   8   7  14     2837.75     2883.10     54.79 o 
   0   8  14     2081.85     2021.76     46.61 o 
   1   8  14     1915.82     1824.41     31.44 o 
   2   8  14     3789.65     3682.98     42.43 o 
   3   8  14     1238.48     1228.85     32.13 o 
   4   8  14      524.20      471.56     19.75 o 
   5   8  14      346.85      314.03     17.79 o 
   6   8  14       44.68       48.18     10.75 o 
   7   8  14       84.89       70.97     12.60 o 
   8   8  14      185.99      208.22     23.09 o 
   1   9  14     6258.72     6293.86     63.42 o 
   2   9  14     2865.67     2689.58     43.32 o 
   3   9  14    11593.52    11467.36     92.56 o 
   4   9  14      489.41      476.74     20.42 o 
   5   9  14     5216.21     5337.71     66.59 o 
   6   9  14     1171.62     1160.17     32.69 o 
   7   9  14     2299.84     2216.55     46.69 o 
   8   9  14     1241.09     1302.28    116.07 o 
   0  10  14    12249.68    12542.39    140.50 o 
   1  10  14      909.86      911.14     23.94 o 
   2  10  14     6608.31     6669.18     73.72 o 
   3  10  14        6.15       20.15      7.51 o 
   4  10  14      459.39      447.72     20.45 o 
   5  10  14     3274.61     3201.94     50.71 o 
   6  10  14     1697.35     1599.58     46.78 o 
   7  10  14     1931.12     1916.24     44.52 o 
   8  10  14      439.41      370.12     63.29 o 
   1  11  14     2409.59     2305.52     42.70 o 
   2  11  14      114.44       94.48     12.74 o 
   3  11  14     1753.91     1699.68     40.92 o 
   4  11  14      128.22      140.11     13.44 o 
   5  11  14     1425.10     1373.93     33.06 o 
   6  11  14      489.07      510.07     24.92 o 
   7  11  14      449.72      410.20     33.37 o 
   0  12  14     6721.38     6831.99    102.01 o 
   1  12  14      596.24      575.61     25.00 o 
   2  12  14     8091.30     8398.92     97.42 o 
   3  12  14     2019.30     1949.22     44.98 o 
   4  12  14     2158.24     2199.19     49.61 o 
   5  12  14     2134.46     2194.71     42.81 o 
   6  12  14     3134.42     3082.98     53.01 o 
   7  12  14     2899.22     2999.07    146.08 o 
   1  13  14      205.73      184.74     19.13 o 
   2  13  14      358.60      266.82     20.73 o 
   3  13  14       96.21      120.54     15.60 o 
   4  13  14       82.90       69.97     13.88 o 
   5  13  14       93.59       98.97     14.33 o 
   6  13  14       13.63       12.40     19.79 o 
   0  14  14     2306.92     2508.12     73.82 o 
   1  14  14      654.47      677.75     34.57 o 
   2  14  14     6044.10     6393.78    107.80 o 
   3  14  14       31.99       44.78     12.73 o 
   4  14  14     4074.96     4355.25     79.50 o 
   5  14  14     2891.43     3036.92     89.01 o 
   6  14  14     1575.22     1473.36     62.08 o 
   1  15  14     1204.16     1233.52     42.49 o 
   2  15  14       83.12       83.46     14.47 o 
   3  15  14     1361.91     1458.78     51.95 o 
   4  15  14      192.97      174.30     20.37 o 
   5  15  14      532.62      472.18     74.24 o 
   0  16  14     2404.48     2540.36     99.09 o 
   1  16  14       62.45       54.43     17.83 o 
   2  16  14     1151.75     1190.31     46.13 o 
   3  16  14      601.22      635.36     42.05 o 
   4  16  14     3956.17     4290.33    188.78 o 
   1  17  14     3112.88     3701.42    178.05 o 
   2  17  14       78.46       91.62     30.20 o 
   1   1  15      681.34      578.39     12.41 o 
   2   1  15     3506.08     3320.06     33.82 o 
   3   1  15      997.95      916.33     20.84 o 
   4   1  15     5463.99     5529.58     60.96 o 
   5   1  15      968.44      861.63     22.32 o 
   6   1  15     2451.84     2371.35     43.09 o 
   7   1  15       16.87       19.04     13.61 o 
   8   1  15     5463.92     6063.98    103.65 o 
   0   2  15    19459.62    20026.06    150.17 o 
   1   2  15     1030.27     1102.70     16.97 o 
   2   2  15     1194.71     1097.43     25.65 o 
   3   2  15     1252.37     1108.19     21.40 o 
   4   2  15     8398.45     8260.35     66.94 o 
   5   2  15      827.61      748.96     26.61 o 
   6   2  15       33.95       46.79      8.80 o 
   7   2  15      956.43      932.56     31.75 o 
   8   2  15     3770.31     3868.39     73.32 o 
   1   3  15     1291.04     1279.43     18.60 o 
   2   3  15      938.15      867.71     16.88 o 
   3   3  15      726.94      683.13     17.32 o 
   4   3  15     2479.44     2421.32     33.59 o 
   5   3  15      464.24      408.11     19.26 o 
   6   3  15     1831.92     1712.87     36.12 o 
   7   3  15     1094.91     1029.58     36.82 o 
   8   3  15     4107.56     4448.74     87.79 o 
   0   4  15    27846.11    29249.87    205.43 o 
   1   4  15      153.45      164.42      9.83 o 
   2   4  15     9678.87     9472.16     64.99 o 
   3   4  15       28.21       14.92      5.40 o 
   4   4  15    14080.94    13926.36     95.08 o 
   5   4  15      257.80      288.52     16.00 o 
   6   4  15     5460.80     5432.90     72.47 o 
   7   4  15      547.91      532.44     23.52 o 
   8   4  15     2407.16     2492.77     49.84 o 
   9   4  15       36.54       57.38     31.97 o 
   1   5  15      993.56      909.61     19.31 o 
   2   5  15        0.71        2.27      4.31 o 
   3   5  15      218.10      217.26     10.74 o 
   4   5  15       93.82       70.77      8.40 o 
   5   5  15      475.18      473.57     19.79 o 
   6   5  15     3910.19     3929.75     52.73 o 
   7   5  15       72.78       66.25     11.86 o 
   8   5  15      262.62      271.21     20.63 o 
   9   5  15      114.79      118.26     42.93 o 
   0   6  15    22207.61    22945.42    236.48 o 
   1   6  15      133.61      113.11      8.74 o 
   2   6  15    21929.39    22159.75    120.23 o 
   3   6  15       30.38       42.81      6.37 o 
   4   6  15    12337.28    12381.37     95.72 o 
   5   6  15      315.24      271.12     16.14 o 
   6   6  15     7950.20     7928.63     79.03 o 
   7   6  15      490.32      474.02     24.75 o 
   8   6  15     3343.71     3285.31     62.92 o 
   1   7  15       11.02        8.50      5.80 o 
   2   7  15     1287.19     1203.36     23.68 o 
   3   7  15        0.22        8.51      5.55 o 
   4   7  15        0.44        3.84      6.44 o 
   5   7  15        5.37       14.15      7.96 o 
   6   7  15        2.55       11.48      7.92 o 
   7   7  15       54.29       46.89     10.60 o 
   8   7  15       11.50       14.41     12.27 o 
   0   8  15     8716.78     8720.87    109.12 o 
   1   8  15     2126.09     2141.07     34.83 o 
   2   8  15    17116.32    17410.98    142.00 o 
   3   8  15      392.63      377.30     16.47 o 
   4   8  15    12142.82    11896.63     96.86 o 
   5   8  15      183.60      133.31     13.93 o 
   6   8  15     8469.37     8674.54     92.81 o 
   7   8  15       27.04       34.01     11.14 o 
   8   8  15     1088.56      986.08     68.95 o 
   1   9  15      727.58      720.69     22.37 o 
   2   9  15      841.60      767.32     25.54 o 
   3   9  15        1.71       -3.13      7.32 o 
   4   9  15     1235.74     1229.43     28.69 o 
   5   9  15       61.21       44.12     10.28 o 
   6   9  15      440.62      411.05     23.31 o 
   7   9  15       47.97       46.49     11.54 o 
   0  10  15      678.09      585.60     30.88 o 
   1  10  15        5.31        7.46      6.34 o 
   2  10  15    14848.51    15187.69    124.10 o 
   3  10  15      982.50      897.93     31.02 o 
   4  10  15     1668.87     1692.52     34.50 o 
   5  10  15       68.89       44.16     10.29 o 
   6  10  15     4637.50     4671.82     68.29 o 
   7  10  15        1.72       -7.40      9.86 o 
   1  11  15     2009.17     1965.98     39.57 o 
   2  11  15        1.98        9.28      8.50 o 
   3  11  15       41.38       26.06     10.27 o 
   4  11  15     1095.90     1038.01     38.41 o 
   5  11  15       22.89       22.74      9.43 o 
   6  11  15     4014.72     4190.35     65.75 o 
   7  11  15       17.46        9.73     14.78 o 
   0  12  15     2194.04     2224.13     75.20 o 
   1  12  15        0.68       -7.44      7.44 o 
   2  12  15      154.84      148.59     16.15 o 
   3  12  15       10.70       -0.02      8.84 o 
   4  12  15      791.95      881.01     40.53 o 
   5  12  15       42.41       33.84     10.45 o 
   6  12  15      208.44      199.66     19.52 o 
   1  13  15      344.50      299.18     21.81 o 
   2  13  15      120.70      102.81     14.72 o 
   3  13  15      679.03      628.15     31.07 o 
   4  13  15     1072.96     1065.42     39.26 o 
   5  13  15      312.03      299.02     24.01 o 
   6  13  15     4388.98     4628.90    195.58 o 
   0  14  15      773.50      729.31     46.35 o 
   1  14  15       20.94        9.01     11.15 o 
   2  14  15     2009.52     2060.17     49.24 o 
   3  14  15       36.35       34.91     12.01 o 
   4  14  15      183.74      199.15     20.26 o 
   5  14  15       56.67       63.51     27.25 o 
   1  15  15      247.42      201.12     21.90 o 
   2  15  15      205.04      192.48     19.84 o 
   3  15  15      369.71      364.06     26.78 o 
   4  15  15      670.53      789.89     53.22 o 
   0  16  15     2079.25     2473.83    117.83 o 
   1  16  15      165.65      126.64     21.74 o 
   2  16  15     2637.01     2682.22    103.71 o 
   3  16  15       57.76       86.57     24.16 o 
   2  17  15      351.80      260.62     59.57 o 
   0   0  16    11606.25    12470.21    133.44 o 
   1   0  16      191.20      163.12     12.76 o 
   2   0  16     2770.42     2671.79     43.66 o 
   3   0  16    10718.51    11050.99    119.29 o 
   4   0  16      869.93      777.48     29.35 o 
   5   0  16      597.73      544.63     28.95 o 
   6   0  16        3.23       -6.95      9.93 o 
   7   0  16     6157.02     6661.49    121.32 o 
   8   0  16       14.08       21.24     19.16 o 
   1   1  16     1232.15     1159.23     19.27 o 
   2   1  16       44.15       33.89      5.76 o 
   3   1  16     1633.06     1538.18     25.75 o 
   4   1  16     1721.56     1765.17     30.83 o 
   5   1  16       99.22      102.57     10.48 o 
   6   1  16      271.18      259.27     17.26 o 
   7   1  16     2175.07     2207.41     50.69 o 
   8   1  16      237.07      239.68     25.57 o 
   0   2  16      229.97      202.43     15.17 o 
   1   2  16     1078.39     1016.88     18.17 o 
   2   2  16     3610.61     3693.73     39.59 o 
   3   2  16     3029.84     2865.58     35.73 o 
   4   2  16     1726.90     1717.83     31.52 o 
   5   2  16     2808.13     2697.47     40.51 o 
   6   2  16      156.95      124.29     12.52 o 
   7   2  16     5301.16     5754.62     78.94 o 
   8   2  16       43.91       29.47     13.39 o 
   1   3  16    12960.77    13275.67    101.01 o 
   2   3  16     2831.27     2872.61     34.73 o 
   3   3  16     6484.23     6339.74     60.03 o 
   4   3  16     1062.56     1013.90     22.16 o 
   5   3  16     3330.99     3267.89     48.53 o 
   6   3  16      638.27      555.86     23.82 o 
   7   3  16     6515.12     6588.04     86.01 o 
   8   3  16        4.13       16.99     12.25 o 
   0   4  16     1727.32     1775.89     35.14 o 
   1   4  16      100.39       88.57      8.07 o 
   2   4  16      129.14      142.99      9.88 o 
   3   4  16        5.37        9.31      5.46 o 
   4   4  16      224.68      172.67     11.68 o 
   5   4  16     5458.34     5474.26     73.44 o 
   6   4  16      143.43      155.72     14.54 o 
   7   4  16     2915.93     2935.06     48.24 o 
   8   4  16       12.17       13.62     10.10 o 
   1   5  16    17330.87    17345.34    107.38 o 
   2   5  16     1006.70      965.98     20.73 o 
   3   5  16    16243.74    16240.58    106.01 o 
   4   5  16     1943.54     1830.90     30.59 o 
   5   5  16    14966.65    15360.42    115.26 o 
   6   5  16     1070.14     1097.12     30.43 o 
   7   5  16     3332.78     3438.11     56.76 o 
   8   5  16      492.46      446.95     26.23 o 
   0   6  16       73.43       50.68     11.46 o 
   1   6  16      347.52      330.83     15.76 o 
   2   6  16      108.51      113.55      9.56 o 
   3   6  16       63.50       55.97      7.16 o 
   4   6  16       51.56       38.42      7.55 o 
   5   6  16     1967.54     1887.97     35.12 o 
   6   6  16        0.71       12.62      8.24 o 
   7   6  16      331.48      290.18     20.77 o 
   8   6  16      113.32       86.89     15.62 o 
   1   7  16    14661.38    14411.44    120.76 o 
   2   7  16      886.36      880.92     20.92 o 
   3   7  16    24300.95    24945.45    137.05 o 
   4   7  16     1459.16     1395.68     32.07 o 
   5   7  16    12544.50    12406.95    102.01 o 
   6   7  16      401.02      443.70     21.76 o 
   7   7  16     3095.04     3107.88     55.04 o 
   8   7  16     1003.27      894.42     66.53 o 
   0   8  16     2455.95     2460.38     53.80 o 
   1   8  16       92.22       96.68     10.18 o 
   2   8  16     1260.59     1183.40     26.61 o 
   3   8  16       20.95       18.83      7.42 o 
   4   8  16      573.07      536.66     23.15 o 
   5   8  16      146.32      144.07     14.22 o 
   6   8  16       69.72       68.98     12.06 o 
   7   8  16      776.87      762.98     31.59 o 
   1   9  16    14156.03    14499.22    110.16 o 
   2   9  16        0.35       16.07      8.61 o 
   3   9  16    10492.42    10494.05     98.12 o 
   4   9  16       10.73       14.33      8.48 o 
   5   9  16     6252.66     6304.46     76.65 o 
   6   9  16     1630.36     1571.31     40.61 o 
   7   9  16     1498.45     1391.16     38.60 o 
   0  10  16     1529.49     1471.42     44.24 o 
   1  10  16        5.28        0.24      6.63 o 
   2  10  16     2236.76     2261.97     42.48 o 
   3  10  16      109.61      118.06     14.15 o 
   4  10  16     2512.55     2566.09     47.37 o 
   5  10  16     3007.84     2903.18     51.59 o 
   6  10  16      336.31      289.71     20.62 o 
   7  10  16     1627.31     1621.57     66.51 o 
   1  11  16     7095.04     7333.95     81.92 o 
   2  11  16      173.51      151.26     16.05 o 
   3  11  16     1670.51     1533.12     40.11 o 
   4  11  16       70.11       79.57     13.32 o 
   5  11  16     1144.92     1078.49     37.40 o 
   6  11  16       72.53       72.32     14.17 o 
   0  12  16     4225.77     4334.73     96.00 o 
   1  12  16      426.47      436.90     23.22 o 
   2  12  16     1972.37     1976.82     45.93 o 
   3  12  16      409.02      400.80     25.39 o 
   4  12  16     1447.31     1371.05     40.02 o 
   5  12  16     3947.65     4000.52     70.99 o 
   6  12  16      801.56      723.62     41.37 o 
   1  13  16      745.28      738.04     32.47 o 
   2  13  16        0.00        5.04      9.41 o 
   3  13  16        3.75       32.28     11.12 o 
   4  13  16      138.07      133.58     27.65 o 
   5  13  16      217.13      185.45     24.55 o 
   0  14  16      880.14      869.19     50.36 o 
   1  14  16      162.88      147.63     19.08 o 
   2  14  16     3027.62     3143.00     61.86 o 
   3  14  16     1786.65     1854.30     48.44 o 
   4  14  16      543.28      424.49     29.22 o 
   5  14  16     1916.04     1977.41     87.96 o 
   1  15  16     1038.28     1062.15     47.28 o 
   2  15  16      365.64      350.15     26.21 o 
   3  15  16      903.25      873.50     47.20 o 
   4  15  16       86.67      128.78     44.90 o 
   0  16  16     2054.75     2114.25     93.07 o 
   1  16  16      173.99      213.02     39.40 o 
   2  16  16      318.67      292.59     63.29 o 
   3  16  16     1309.45     1359.15    109.94 o 
   1   1  17    12241.68    12534.36     78.72 o 
   2   1  17      906.33      886.56     19.32 o 
   3   1  17    24044.98    24976.42    152.10 o 
   4   1  17     6456.30     6461.40     74.95 o 
   5   1  17    14145.11    14693.49    116.04 o 
   6   1  17     3153.16     3167.89     56.91 o 
   7   1  17     1680.62     1657.18     59.39 o 
   8   1  17     6389.61     7013.62    115.30 o 
   0   2  17     3365.36     3499.78     50.39 o 
   1   2  17      389.57      410.01     16.09 o 
   2   2  17     1025.71      937.58     21.53 o 
   3   2  17      237.99      236.78     12.95 o 
   4   2  17     7225.75     6928.28     66.91 o 
   5   2  17     3534.32     3695.55     60.06 o 
   6   2  17      380.61      386.78     20.96 o 
   7   2  17     1328.20     1378.42     38.32 o 
   8   2  17      359.54      389.79     29.34 o 
   1   3  17    14077.17    14339.51    100.82 o 
   2   3  17     3813.71     3767.22     41.52 o 
   3   3  17     8616.46     8483.82     69.00 o 
   4   3  17     1137.09     1076.78     23.42 o 
   5   3  17     4234.55     4248.11     68.18 o 
   6   3  17     4627.86     4691.40     87.04 o 
   7   3  17     2545.53     2529.03     56.82 o 
   8   3  17     1205.52     1195.35     49.54 o 
   0   4  17    21551.20    22575.41    196.75 o 
   1   4  17     1342.44     1242.42     23.15 o 
   2   4  17     4053.60     3813.58     46.01 o 
   3   4  17     2300.41     2156.33     32.09 o 
   4   4  17    12266.88    11964.25    104.83 o 
   5   4  17     2105.29     2052.00     40.55 o 
   6   4  17      662.78      610.74     27.93 o 
   7   4  17     6692.34     7234.54     93.83 o 
   8   4  17     1551.84     1485.05     54.90 o 
   1   5  17     7484.84     7331.21     62.07 o 
   2   5  17      138.88      117.85     10.48 o 
   3   5  17      691.00      704.71     22.12 o 
   4   5  17     1299.27     1223.67     25.63 o 
   5   5  17       62.79       48.50      8.39 o 
   6   5  17      732.63      741.04     26.18 o 
   7   5  17      726.92      697.36     27.63 o 
   8   5  17      693.52      671.50     36.91 o 
   0   6  17    17385.74    17914.94    171.87 o 
   1   6  17     3086.22     2945.02     40.56 o 
   2   6  17    11507.64    11310.29     84.00 o 
   3   6  17     4076.92     3953.77     49.45 o 
   4   6  17     8704.01     8681.73     73.86 o 
   5   6  17     2841.77     2835.96     44.01 o 
   6   6  17     4255.00     4078.21     60.05 o 
   7   6  17     3440.64     3724.47     60.58 o 
   8   6  17       38.35       84.10     40.30 o 
   1   7  17      602.85      549.13     24.66 o 
   2   7  17       21.17       11.91      7.03 o 
   3   7  17     1036.50      963.96     27.01 o 
   4   7  17       11.94       15.41      7.60 o 
   5   7  17      304.62      284.74     25.26 o 
   6   7  17       75.28       75.75     11.28 o 
   7   7  17      189.86      164.05     16.96 o 
   0   8  17     5613.46     5434.66     84.65 o 
   1   8  17     1605.64     1626.65     39.49 o 
   2   8  17    24629.46    26071.04    165.53 o 
   3   8  17     2381.80     2271.54     38.45 o 
   4   8  17     1226.25     1150.04     33.59 o 
   5   8  17     4472.40     4485.15     63.04 o 
   6   8  17     3206.18     3132.87     54.56 o 
   7   8  17     1524.20     1431.85     42.11 o 
   1   9  17     5276.74     5173.27     59.87 o 
   2   9  17      863.87      798.83     28.39 o 
   3   9  17      912.08      820.52     39.16 o 
   4   9  17      573.21      501.69     26.79 o 
   5   9  17     1825.70     1750.56     39.47 o 
   6   9  17      588.16      590.15     28.20 o 
   7   9  17      296.61      261.50     28.16 o 
   0  10  17     5623.34     5623.75     91.11 o 
   1  10  17       47.68       48.16      9.76 o 
   2  10  17     6947.74     7255.56     81.35 o 
   3  10  17     2622.41     2609.22     51.53 o 
   4  10  17     1719.70     1620.99     50.77 o 
   5  10  17     1223.02     1137.49     37.23 o 
   6  10  17     1169.00     1113.17     36.42 o 
   7  10  17     1493.98     1440.81     72.18 o 
   1  11  17     8580.59     8804.48     92.64 o 
   2  11  17     1036.84     1039.32     33.76 o 
   3  11  17     5930.40     6054.99     83.23 o 
   4  11  17     2553.62     2566.38     82.59 o 
   5  11  17     1625.72     1376.66     45.34 o 
   6  11  17     1319.45     1330.44     60.13 o 
   0  12  17     1218.70     1205.05     51.04 o 
   1  12  17       97.09       72.94     12.15 o 
   2  12  17      524.30      505.11     28.01 o 
   3  12  17        0.61       -6.48      9.19 o 
   4  12  17      757.70      679.18     33.08 o 
   5  12  17      629.11      540.09     34.19 o 
   6  12  17      356.64      359.61     72.05 o 
   1  13  17    11262.34    12261.66    128.56 o 
   2  13  17      245.66      245.04     20.74 o 
   3  13  17     4775.65     4981.46     79.04 o 
   4  13  17     1330.60     1330.40     41.51 o 
   5  13  17     1510.78     1611.23    114.10 o 
   0  14  17      203.00      233.35     33.94 o 
   1  14  17       20.13       40.17     13.96 o 
   2  14  17      806.12      823.35     36.42 o 
   3  14  17      618.09      635.50     33.61 o 
   4  14  17       28.41       36.32     32.05 o 
   1  15  17     4921.15     5017.49     89.91 o 
   2  15  17      328.66      318.99     31.93 o 
   3  15  17     3452.85     3771.02    153.19 o 
   2  16  17     2412.08     2506.74    146.52 o 
   0   0  18    42645.01    43869.45    474.47 o 
   1   0  18        1.45        8.33      7.44 o 
   2   0  18    11557.58    11721.23    141.46 o 
   3   0  18      993.39      840.98     30.42 o 
   4   0  18    41093.09    42992.73    678.08 o 
   5   0  18      624.00      617.94     32.05 o 
   6   0  18     7970.21     8190.23    178.79 o 
   7   0  18      659.57      576.61     40.71 o 
   8   0  18     4604.34     5389.52    197.32 o 
   1   1  18        0.06       26.57      9.21 o 
   2   1  18       13.38       15.61      5.56 o 
   3   1  18     1022.66      918.43     22.60 o 
   4   1  18        1.32        8.76      7.08 o 
   5   1  18      130.41      130.18     12.24 o 
   6   1  18     1081.56     1084.00     30.14 o 
   7   1  18        0.18       -6.18      8.21 o 
   8   1  18      393.90      450.38     48.22 o 
   0   2  18    17961.07    18676.37    308.83 o 
   1   2  18        2.59        0.66      5.30 o 
   2   2  18    20816.49    21477.48    137.58 o 
   3   2  18     3361.81     3315.57     40.76 o 
   4   2  18    20756.66    21655.90    218.43 o 
   5   2  18       63.87       41.76      8.68 o 
   6   2  18     9805.85    10121.78     99.60 o 
   7   2  18        1.28        6.05     11.50 o 
   8   2  18     2169.88     2199.85    101.95 o 
   1   3  18      654.13      615.59     19.46 o 
   2   3  18      127.65      147.30     11.52 o 
   3   3  18      843.14      826.63     20.56 o 
   4   3  18     1358.35     1224.20     30.01 o 
   5   3  18       96.28      105.59     11.71 o 
   6   3  18     2209.84     2226.65     43.43 o 
   7   3  18      174.82      197.08     18.77 o 
   8   3  18     4002.16     4225.91    126.44 o 
   0   4  18     7154.30     7520.00     95.84 o 
   1   4  18      967.69      954.64     22.81 o 
   2   4  18    17730.13    18329.24    124.68 o 
   3   4  18      317.58      286.30     14.40 o 
   4   4  18     2894.14     2798.11     55.55 o 
   5   4  18      130.72      129.92     13.35 o 
   6   4  18     3779.52     3918.81     63.73 o 
   7   4  18      305.76      305.18     19.50 o 
   8   4  18     1239.76     1311.19    104.03 o 
   1   5  18     1831.68     1746.94     32.27 o 
   2   5  18      143.00      130.84     11.25 o 
   3   5  18      601.67      560.40     22.54 o 
   4   5  18     4125.50     4078.24     57.72 o 
   5   5  18       40.28       47.31      9.21 o 
   6   5  18     3987.34     4022.87     63.07 o 
   7   5  18       53.01       46.68     11.93 o 
   8   5  18     7250.67     7850.71    255.80 o 
   0   6  18     4595.03     4878.30     77.95 o 
   1   6  18        1.83        2.65      5.86 o 
   2   6  18     1588.02     1509.58     37.49 o 
   3   6  18      935.35      864.20     23.87 o 
   4   6  18        2.89        9.70      6.51 o 
   5   6  18       87.56       78.02     10.73 o 
   6   6  18       87.13       87.60     12.74 o 
   7   6  18       17.77       10.37     10.44 o 
   1   7  18      759.71      715.31     22.16 o 
   2   7  18     2127.82     2092.93     39.14 o 
   3   7  18      463.07      402.15     20.72 o 
   4   7  18     3305.37     3325.48     57.13 o 
   5   7  18     1182.41     1160.06     29.09 o 
   6   7  18     5370.98     5551.43     72.64 o 
   7   7  18       20.68       19.45     11.08 o 
   0   8  18      322.23      255.30     22.09 o 
   1   8  18      631.94      558.64     21.52 o 
   2   8  18      173.33      139.56     12.33 o 
   3   8  18       95.98       84.54     12.56 o 
   4   8  18     4061.56     4027.82     64.62 o 
   5   8  18        5.50       -4.32      8.27 o 
   6   8  18      352.34      381.13     22.97 o 
   7   8  18       95.16       89.04     25.04 o 
   1   9  18      534.06      545.50     21.98 o 
   2   9  18     2912.02     2988.44     52.44 o 
   3   9  18      341.89      333.47     24.69 o 
   4   9  18     2055.54     2107.79     52.45 o 
   5   9  18      146.31      141.13     19.00 o 
   6   9  18     3392.03     3391.25     63.51 o 
   7   9  18      109.93      160.75     44.90 o 
   0  10  18     6578.38     6774.77    102.92 o 
   1  10  18        9.50       13.62      8.08 o 
   2  10  18     6515.02     6681.79     78.69 o 
   3  10  18      438.65      376.38     23.53 o 
   4  10  18     3377.16     3315.51     67.94 o 
   5  10  18      115.19      138.74     18.01 o 
   6  10  18     3458.28     3598.61    117.04 o 
   1  11  18       52.78       62.74     10.94 o 
   2  11  18      501.33      470.26     28.88 o 
   3  11  18      387.99      373.51     24.62 o 
   4  11  18     1196.42     1185.64     42.30 o 
   5  11  18        1.65       15.12     12.28 o 
   6  11  18     1396.89     1509.64     78.75 o 
   0  12  18     9895.88    10504.20    163.63 o 
   1  12  18       81.93       78.75     12.78 o 
   2  12  18    15065.13    16344.70    153.66 o 
   3  12  18      119.91       98.73     15.08 o 
   4  12  18     2051.13     2006.46     55.45 o 
   5  12  18      643.10      643.31     59.22 o 
   1  13  18       68.49       68.68     13.81 o 
   2  13  18       47.51       63.41     13.72 o 
   3  13  18      178.34      177.67     19.54 o 
   4  13  18      214.58      212.09     25.73 o 
   0  14  18    11195.65    12271.14    188.43 o 
   1  14  18        0.86      -11.75     11.75 o 
   2  14  18     8746.30     9645.43    117.06 o 
   3  14  18        2.20        9.68     15.59 o 
   4  14  18     5049.50     5934.41    213.31 o 
   1  15  18        7.47       -7.38     21.29 o 
   2  15  18      487.12      493.44     71.18 o 
   1   1  19    18429.20    18771.24    136.24 o 
   2   1  19      696.08      676.88     20.80 o 
   3   1  19    16577.27    16813.27    175.14 o 
   4   1  19     1435.36     1370.69     34.10 o 
   5   1  19    10333.80    10754.82    147.94 o 
   6   1  19     1430.36     1375.12     34.46 o 
   7   1  19     3347.78     3505.20     69.34 o 
   0   2  19     2006.44     2102.66     54.74 o 
   1   2  19       36.12       38.53      7.60 o 
   2   2  19     2749.79     2710.12     39.36 o 
   3   2  19     1073.33      933.68     24.06 o 
   4   2  19      147.67      144.65     12.21 o 
   5   2  19      544.28      506.91     21.39 o 
   6   2  19      161.12      141.52     14.63 o 
   7   2  19     2030.50     2117.96     54.25 o 
   8   2  19      289.22      305.73     60.01 o 
   1   3  19    10923.18    10809.37     87.09 o 
   2   3  19      161.89      124.06     10.95 o 
   3   3  19    10091.29     9954.72     85.58 o 
   4   3  19      814.64      761.41     23.20 o 
   5   3  19     3397.69     3305.63     52.71 o 
   6   3  19     1204.12     1171.44     32.33 o 
   7   3  19     2289.06     2386.03     52.49 o 
   8   3  19      876.22      888.95     96.36 o 
   0   4  19     5131.97     4811.68    133.67 o 
   1   4  19      688.61      646.43     22.88 o 
   2   4  19     3241.21     3298.40     44.71 o 
   3   4  19     2753.86     2668.46     40.84 o 
   4   4  19      443.11      408.93     18.91 o 
   5   4  19     2411.82     2417.31     51.41 o 
   6   4  19     1145.24     1086.81     34.38 o 
   7   4  19     3560.20     3753.22     57.43 o 
   1   5  19     2252.54     2101.73     38.28 o 
   2   5  19        4.71        9.10      6.35 o 
   3   5  19     1234.17     1099.25     26.50 o 
   4   5  19      127.76      118.56     12.96 o 
   5   5  19     1296.10     1246.75     29.77 o 
   6   5  19      663.42      633.06     27.59 o 
   7   5  19      335.20      332.45     22.61 o 
   0   6  19     5777.62     5764.73     86.98 o 
   1   6  19        2.14        2.63      6.68 o 
   2   6  19     5624.23     5461.32     65.96 o 
   3   6  19     3406.85     3234.07     46.38 o 
   4   6  19      809.35      735.52     27.01 o 
   5   6  19     4100.42     4038.40     58.29 o 
   6   6  19      495.63      434.25     24.14 o 
   7   6  19     3021.26     3058.13     63.47 o 
   1   7  19       69.79       66.16      9.75 o 
   2   7  19       28.27       28.70      8.22 o 
   3   7  19      786.37      823.57     30.43 o 
   4   7  19       51.29       43.10      9.89 o 
   5   7  19      191.05      187.81     17.72 o 
   6   7  19       77.76       95.68     13.67 o 
   7   7  19       12.62        4.73     18.84 o 
   0   8  19     3718.77     3643.23     87.53 o 
   1   8  19     1362.39     1270.20     29.18 o 
   2   8  19     1142.50     1023.93     32.10 o 
   3   8  19      680.43      665.42     29.22 o 
   4   8  19     6010.94     5778.75     80.02 o 
   5   8  19     3351.63     3256.05     60.64 o 
   6   8  19      167.65      157.00     18.47 o 
   7   8  19     3400.02     3491.40    151.11 o 
   1   9  19     4065.46     3987.85     59.89 o 
   2   9  19        2.84       -3.04      7.51 o 
   3   9  19     4947.20     4934.17    124.20 o 
   4   9  19      704.52      709.24     35.22 o 
   5   9  19     1389.57     1313.70     39.74 o 
   6   9  19      208.15      193.61     25.74 o 
   0  10  19     1394.28     1323.22     44.53 o 
   1  10  19      207.22      202.98     16.53 o 
   2  10  19      840.19      788.72     29.49 o 
   3  10  19      282.91      266.41     23.31 o 
   4  10  19     1876.56     1908.57     52.14 o 
   5  10  19     1473.01     1532.48     48.61 o 
   6  10  19       89.30      100.39     51.14 o 
   1  11  19    10750.69    11286.72    110.49 o 
   2  11  19       26.82       11.13     10.03 o 
   3  11  19     4381.39     4482.83     81.31 o 
   4  11  19      396.58      345.65     27.71 o 
   5  11  19     6842.04     6684.84    165.85 o 
   0  12  19       12.15       18.65     15.05 o 
   1  12  19      253.94      247.53     19.30 o 
   2  12  19      478.96      519.05     29.34 o 
   3  12  19       27.60       24.52     14.15 o 
   4  12  19        1.81       -2.96     12.17 o 
   1  13  19     9002.05     9678.30    114.48 o 
   2  13  19      556.98      556.28     31.64 o 
   3  13  19     7731.36     8386.61    140.74 o 
   0  14  19       26.71       41.19     18.30 o 
   1  14  19      109.00      115.30     19.46 o 
   2  14  19       41.13       22.73     20.25 o 
   3  14  19        5.07       -1.29     20.48 o 
   1  15  19     5857.61     6715.82    243.97 o 
   0   0  20    15011.32    14790.81    217.96 o 
   1   0  20     2769.96     2409.69     62.70 o 
   2   0  20     7208.44     7004.79    114.99 o 
   3   0  20     1973.49     1897.16     67.12 o 
   4   0  20     8278.97     8419.37    194.00 o 
   5   0  20     7205.88     7568.56    109.38 o 
   6   0  20      907.44      878.71     46.95 o 
   7   0  20     2398.32     2499.05     76.80 o 
   1   1  20     1279.29     1155.71     34.73 o 
   2   1  20      393.75      352.72     20.42 o 
   3   1  20      733.64      719.53     23.89 o 
   4   1  20      103.25       81.01     10.25 o 
   5   1  20      184.49      184.29     14.61 o 
   6   1  20      167.90      161.65     15.25 o 
   7   1  20       66.26       48.13     19.89 o 
   0   2  20    18967.74    18676.40    214.36 o 
   1   2  20      121.03      118.56     11.83 o 
   2   2  20     3865.48     3634.90     47.33 o 
   3   2  20     1879.84     1863.26     36.82 o 
   4   2  20     5920.91     5754.97    106.85 o 
   5   2  20     4002.44     4020.17     54.47 o 
   6   2  20      780.80      737.54     28.87 o 
   7   2  20     4247.44     4535.77     81.08 o 
   1   3  20    12352.06    12315.60    105.68 o 
   2   3  20     1718.15     1556.33     30.87 o 
   3   3  20     3679.08     3528.07     51.33 o 
   4   3  20     2381.76     2326.25     39.16 o 
   5   3  20      599.21      601.49     25.26 o 
   6   3  20      120.55      121.77     14.16 o 
   7   3  20     1360.84     1396.90     41.21 o 
   0   4  20      396.11      365.68     30.25 o 
   1   4  20       18.40       48.15      9.00 o 
   2   4  20     5411.12     5131.41     58.49 o 
   3   4  20     1463.81     1406.58     31.22 o 
   4   4  20     1402.07     1321.74     35.29 o 
   5   4  20      741.80      781.14     28.44 o 
   6   4  20     1789.52     1739.48     56.86 o 
   7   4  20     2187.57     2187.06     47.07 o 
   1   5  20    16330.21    17063.21    132.55 o 
   2   5  20     1911.22     1810.52     39.12 o 
   3   5  20     8757.92     8705.54     93.85 o 
   4   5  20     2091.00     1976.85     44.25 o 
   5   5  20     3076.97     3018.32     48.64 o 
   6   5  20     1330.56     1331.43     35.77 o 
   7   5  20     2010.43     2042.66     55.22 o 
   0   6  20     1627.71     1592.82     44.91 o 
   1   6  20       39.18       44.31      9.28 o 
   2   6  20     1751.78     1601.38     35.35 o 
   3   6  20       11.59       22.76      8.47 o 
   4   6  20       14.57       24.25      9.28 o 
   5   6  20      211.89      222.68     21.10 o 
   6   6  20     1331.58     1352.89     36.64 o 
   7   6  20      122.54      138.58     26.26 o 
   1   7  20    14518.62    15277.15    143.02 o 
   2   7  20       55.19       51.92      9.67 o 
   3   7  20     8471.89     8939.85    101.20 o 
   4   7  20     1425.33     1367.98     37.74 o 
   5   7  20     5422.03     5519.16     88.27 o 
   6   7  20     2907.24     2988.77     66.61 o 
   7   7  20     1224.49     1181.64     66.20 o 
   0   8  20      235.89      223.19     21.42 o 
   1   8  20      280.02      230.88     16.97 o 
   2   8  20      934.00      903.38     32.57 o 
   3   8  20       91.18       95.05     13.88 o 
   4   8  20      576.56      512.96     30.84 o 
   5   8  20      699.11      692.26     32.24 o 
   6   8  20      167.99      143.49     33.83 o 
   1   9  20     5417.64     5603.13     66.09 o 
   2   9  20       23.71        7.11      8.79 o 
   3   9  20     8021.92     8375.12    111.33 o 
   4   9  20      504.81      439.21     30.05 o 
   5   9  20     4478.24     4657.44     84.75 o 
   0  10  20     1315.69     1197.94     43.83 o 
   1  10  20       24.49       36.75      9.64 o 
   2  10  20     3674.95     3854.25     66.22 o 
   3  10  20      424.71      391.35     28.17 o 
   4  10  20     1736.59     1628.77     49.22 o 
   5  10  20     1984.52     1810.55     74.80 o 
   1  11  20     1372.91     1415.47     36.72 o 
   2  11  20       56.02       42.72     11.94 o 
   3  11  20     2286.21     2441.10     60.46 o 
   4  11  20       20.15       21.42     13.14 o 
   0  12  20     1216.46     1230.20     54.18 o 
   1  12  20      103.00       89.06     13.56 o 
   2  12  20     5526.53     5582.11     84.01 o 
   3  12  20     1684.28     1598.11     50.68 o 
   1  13  20       77.61      106.53     18.49 o 
   2  13  20        0.20        0.33     12.26 o 
   3  13  20        4.54       -6.79     30.66 o 
   0  14  20     3788.41     4374.21    180.90 o 
   1  14  20       75.44       79.17     29.78 o 
   2  14  20     3602.81     3751.55    120.09 o 
   1   1  21      491.23      474.70     21.46 o 
   2   1  21      983.42      939.46     29.02 o 
   3   1  21      360.00      312.09     18.45 o 
   4   1  21     3544.75     3624.30     60.66 o 
   5   1  21      778.97      756.24     26.24 o 
   6   1  21     4512.94     4960.12     69.49 o 
   7   1  21      208.84      236.82     30.04 o 
   0   2  21    11047.73    11056.85    305.62 o 
   1   2  21      108.47      108.18     11.94 o 
   2   2  21     1883.25     1999.51     42.16 o 
   3   2  21      242.87      221.16     16.09 o 
   4   2  21     2061.28     1937.23     43.38 o 
   5   2  21      310.96      305.86     19.69 o 
   6   2  21      600.93      596.33     27.27 o 
   7   2  21      473.06      564.71     67.39 o 
   1   3  21      295.94      310.41     20.36 o 
   2   3  21      475.46      475.64     20.24 o 
   3   3  21      775.04      750.30     26.12 o 
   4   3  21     1993.09     1986.80     50.41 o 
   5   3  21       21.88       20.36      8.83 o 
   6   3  21     3228.09     3315.72     66.31 o 
   7   3  21      134.56      122.96     31.36 o 
   0   4  21    13908.66    14838.91    341.97 o 
   1   4  21      149.13      139.07     14.40 o 
   2   4  21    12801.79    12980.83    104.40 o 
   3   4  21      435.41      406.89     21.10 o 
   4   4  21     4365.36     4265.34     68.09 o 
   5   4  21       23.41       17.35      9.32 o 
   6   4  21     3661.93     3656.97     64.70 o 
   7   4  21       20.90       33.27     19.03 o 
   1   5  21      256.90      247.49     17.07 o 
   2   5  21        1.00       14.46      7.57 o 
   3   5  21      130.45      101.84     11.25 o 
   4   5  21      426.16      396.85     23.96 o 
   5   5  21       88.75       66.50     12.99 o 
   6   5  21     1572.36     1580.57     39.67 o 
   7   5  21       75.75       78.26     28.20 o 
   0   6  21    17600.97    18280.83    223.31 o 
   1   6  21       70.17       50.77      9.83 o 
   2   6  21    13159.55    13697.25    140.88 o 
   3   6  21       32.76       33.34     10.00 o 
   4   6  21    10237.53    10774.16    114.52 o 
   5   6  21      284.57      290.45     24.65 o 
   6   6  21     5392.13     5740.26    131.15 o 
   1   7  21       58.09       64.91     10.77 o 
   2   7  21      247.91      237.33     17.29 o 
   3   7  21        2.32        4.28      9.14 o 
   4   7  21       45.80       36.33     12.81 o 
   5   7  21        5.28       14.55     13.46 o 
   6   7  21        1.17       28.29     31.21 o 
   0   8  21     9828.56    10193.25    143.45 o 
   1   8  21      215.99      195.19     16.17 o 
   2   8  21    11425.63    12100.64    156.53 o 
   3   8  21       33.39       43.48     11.53 o 
   4   8  21    10134.72    10718.12    131.12 o 
   5   8  21      375.55      408.29     29.79 o 
   6   8  21     4345.52     4846.82    191.41 o 
   1   9  21       35.73       36.34      9.84 o 
   2   9  21       43.77       29.10     10.66 o 
   3   9  21      265.66      261.89     24.03 o 
   4   9  21       92.79       91.88     16.81 o 
   5   9  21       72.85       92.13     26.40 o 
   0  10  21     4935.29     5330.68     94.45 o 
   1  10  21      134.17      132.82     20.19 o 
   2  10  21     6621.56     7018.52     93.73 o 
   3  10  21       43.07       36.51     13.52 o 
   4  10  21     3063.43     3347.96     72.02 o 
   5  10  21      366.19      323.25     60.88 o 
   1  11  21      299.94      311.49     21.54 o 
   2  11  21       54.82       49.62     14.11 o 
   3  11  21       35.46       24.79     14.03 o 
   4  11  21     1066.49     1038.31    104.47 o 
   0  12  21      685.65      648.23     45.93 o 
   1  12  21        5.89       -1.75      9.32 o 
   2  12  21     1148.35     1203.86     58.26 o 
   3  12  21        6.80       20.15     32.85 o 
   1  13  21      171.38      171.26     27.49 o 
   2  13  21      658.98      643.22     85.19 o 
   0   0  22     2161.37     2191.89     75.65 o 
   1   0  22       21.14       16.07     11.47 o 
   2   0  22     6191.26     5688.46    130.96 o 
   3   0  22      139.41      155.22     21.60 o 
   4   0  22     1502.32     1430.26     78.89 o 
   5   0  22     5032.14     5247.71     92.52 o 
   6   0  22      575.13      542.89     41.12 o 
   7   0  22     5871.35     5959.60    220.98 o 
   1   1  22      245.14      241.55     18.36 o 
   2   1  22      225.47      200.41     17.11 o 
   3   1  22     1828.77     1724.03     40.89 o 
   4   1  22      128.58      108.58     12.82 o 
   5   1  22      171.88      187.64     15.37 o 
   6   1  22      194.59      215.98     19.70 o 
   7   1  22      310.17      325.65     43.90 o 
   0   2  22     1708.72     1606.39     92.51 o 
   1   2  22       10.60       35.60      9.28 o 
   2   2  22     3582.57     3364.06     91.69 o 
   3   2  22      860.69      776.63     30.50 o 
   4   2  22     1464.56     1332.50     33.55 o 
   5   2  22     2817.25     2936.22     56.45 o 
   6   2  22     1471.94     1457.77     37.83 o 
   7   2  22     3300.98     3488.11    155.93 o 
   1   3  22     4998.24     5318.66     73.88 o 
   2   3  22       56.98       55.26     10.79 o 
   3   3  22     5350.74     5424.84     68.42 o 
   4   3  22      488.64      408.51     22.10 o 
   5   3  22     2554.65     2542.98     52.75 o 
   6   3  22      812.60      753.08     33.40 o 
   7   3  22     1380.10     1560.90     75.99 o 
   0   4  22     4320.29     4241.91     96.33 o 
   1   4  22      601.33      545.34     26.83 o 
   2   4  22      684.75      634.06     28.54 o 
   3   4  22      720.17      642.48     28.26 o 
   4   4  22      355.84      329.72     23.29 o 
   5   4  22      517.92      478.30     27.41 o 
   6   4  22      333.87      267.08     24.18 o 
   1   5  22    11571.50    11851.67    120.69 o 
   2   5  22      126.82       95.67     12.13 o 
   3   5  22     7341.24     7454.38    100.84 o 
   4   5  22      115.43       75.50     13.24 o 
   5   5  22     4352.42     4289.76     85.77 o 
   6   5  22     1498.13     1405.13     85.43 o 
   0   6  22     1342.80     1233.43     50.73 o 
   1   6  22       84.54       63.36     12.48 o 
   2   6  22       51.72       46.55     10.28 o 
   3   6  22      399.07      341.88     22.84 o 
   4   6  22      741.12      710.41     31.23 o 
   5   6  22       10.12       12.92     11.59 o 
   6   6  22       39.50       23.43     33.95 o 
   1   7  22    12611.46    12954.10    133.33 o 
   2   7  22      561.75      500.75     24.69 o 
   3   7  22     6334.59     6436.25    124.06 o 
   4   7  22      639.27      623.45     33.83 o 
   5   7  22     4965.06     4934.26    114.04 o 
   6   7  22      227.17      201.27     54.97 o 
   0   8  22      619.25      609.86     42.17 o 
   1   8  22       39.80       46.65     10.20 o 
   2   8  22       21.19        9.95      9.49 o 
   3   8  22       19.80       18.79      9.81 o 
   4   8  22       19.97       19.41     12.81 o 
   5   8  22      234.19      236.75     51.90 o 
   1   9  22     7292.88     7425.82     87.53 o 
   2   9  22      101.13      130.09     16.10 o 
   3   9  22     4372.63     4462.47     81.07 o 
   4   9  22      455.03      405.72     30.24 o 
   0  10  22     1418.76     1355.01     47.29 o 
   1  10  22      177.56      188.77     18.66 o 
   2  10  22      169.33      203.27     20.34 o 
   3  10  22      684.03      652.60     36.24 o 
   4  10  22      451.35      428.46     49.00 o 
   1  11  22     1067.78     1011.82     38.19 o 
   2  11  22       27.77       15.10     12.62 o 
   3  11  22     2479.35     2646.07     83.01 o 
   0  12  22     1258.81     1248.69     67.33 o 
   1  12  22       12.41       13.73     13.06 o 
   2  12  22      614.85      602.53     55.71 o 
   1  13  22       11.55       70.96     35.26 o 
   1   1  23     9957.49    10142.04    119.59 o 
   2   1  23       18.69       11.62      8.38 o 
   3   1  23     5446.34     5553.83     86.30 o 
   4   1  23     1604.46     1427.67     39.15 o 
   5   1  23     2788.48     2727.49     50.97 o 
   6   1  23     1647.46     1694.49     70.14 o 
   0   2  23     1075.67     1130.74     57.51 o 
   1   2  23      787.55      727.75     39.01 o 
   2   2  23      946.98      895.54     31.87 o 
   3   2  23        8.72        9.13      8.51 o 
   4   2  23     1643.53     1528.54     36.86 o 
   5   2  23      754.26      726.73     32.01 o 
   6   2  23       39.25       26.28     12.73 o 
   1   3  23     4776.73     4978.90     83.04 o 
   2   3  23      583.14      534.35     52.21 o 
   3   3  23     4290.72     4196.55     67.01 o 
   4   3  23      153.34      161.13     15.36 o 
   5   3  23     2104.46     2079.07     49.27 o 
   6   3  23     1062.92     1048.55     65.55 o 
   0   4  23     8314.48     8471.72    140.91 o 
   1   4  23       86.81       60.46     14.33 o 
   2   4  23     2332.02     2293.40     53.90 o 
   3   4  23      301.36      278.69     22.66 o 
   4   4  23     2238.31     1988.73     46.01 o 
   5   4  23     1352.67     1277.70     38.73 o 
   6   4  23      370.54      355.37     44.39 o 
   1   5  23      655.02      590.09     28.83 o 
   2   5  23      264.02      230.44     19.61 o 
   3   5  23     1357.20     1402.09     42.62 o 
   4   5  23       23.44       12.74      9.31 o 
   5   5  23     1103.17     1024.36     41.72 o 
   0   6  23     7199.63     7361.35    132.74 o 
   1   6  23        1.27       13.87      9.03 o 
   2   6  23     3620.50     3508.57     62.54 o 
   3   6  23      555.70      463.82     26.99 o 
   4   6  23     2395.45     2417.30     83.54 o 
   5   6  23     2887.75     3212.32     97.91 o 
   1   7  23        8.71       -1.00      8.83 o 
   2   7  23        1.26       -7.45      7.45 o 
   3   7  23       47.57       61.43     12.88 o 
   4   7  23        1.12        3.13     12.90 o 
   5   7  23      150.54      130.97     39.64 o 
   0   8  23     2377.39     2318.05     72.73 o 
   1   8  23        4.02       -1.15      8.50 o 
   2   8  23     5739.04     5761.54    106.16 o 
   3   8  23      651.94      708.04     41.10 o 
   4   8  23      813.00      806.59     95.27 o 
   1   9  23     1250.63     1257.76     35.54 o 
   2   9  23       62.91       88.52     14.09 o 
   3   9  23     2141.90     2211.88     57.55 o 
   4   9  23      216.99      299.91     52.56 o 
   0  10  23      378.57      366.60     37.10 o 
   1  10  23       10.44       21.71     11.26 o 
   2  10  23     1982.19     2023.81     56.07 o 
   3  10  23     2179.73     2498.66    140.05 o 
   1  11  23     3578.25     3790.70    111.92 o 
   2  11  23      299.06      413.06     47.20 o 
   0  12  23      106.66       95.84     28.24 o 
   1  12  23      322.18      339.51     49.65 o 
   0   0  24    13166.45    13496.47    330.26 o 
   1   0  24      486.66      415.39     34.61 o 
   2   0  24     8169.43     8563.45    214.97 o 
   3   0  24       25.69       13.16     12.85 o 
   4   0  24     6741.54     7098.38    205.59 o 
   5   0  24       49.08       60.54     19.06 o 
   1   1  24       90.99      190.35     30.34 o 
   2   1  24        0.39       -1.98      7.88 o 
   3   1  24       16.92       26.08     11.46 o 
   4   1  24       16.01       41.44     11.16 o 
   5   1  24       15.61       12.88     10.19 o 
   6   1  24      417.81      481.90     40.95 o 
   0   2  24     8545.89     9452.67    240.95 o 
   1   2  24       20.13       10.88      8.96 o 
   2   2  24     7505.27     7976.42    107.19 o 
   3   2  24       38.99       23.18      9.64 o 
   4   2  24     4513.63     4599.62     73.21 o 
   5   2  24      151.31      149.82     17.21 o 
   6   2  24     2673.20     2726.22    123.74 o 
   1   3  24      267.68      229.24     20.70 o 
   2   3  24      155.80      170.69     18.69 o 
   3   3  24      261.76      255.48     20.60 o 
   4   3  24      736.93      744.61     32.80 o 
   5   3  24       28.35       38.65     12.06 o 
   0   4  24     2648.95     2872.32    113.14 o 
   1   4  24       59.02       53.50     11.47 o 
   2   4  24     3619.41     3649.23     70.72 o 
   3   4  24       43.87       18.84     11.26 o 
   4   4  24     1306.05     1326.20     40.82 o 
   5   4  24      490.06      467.85     34.51 o 
   1   5  24      860.88      749.85     32.87 o 
   2   5  24      203.13      204.09     18.66 o 
   3   5  24      175.39      159.91     18.75 o 
   4   5  24     2000.97     2089.42    108.18 o 
   5   5  24      364.29      386.89     44.91 o 
   0   6  24      136.61      148.12     24.03 o 
   1   6  24       20.75       13.64      9.14 o 
   2   6  24        6.92       18.94     10.19 o 
   3   6  24      238.58      246.95     26.66 o 
   4   6  24       67.52       67.95     15.09 o 
   5   6  24        0.01       12.92     29.78 o 
   1   7  24      448.05      456.87     27.45 o 
   2   7  24      653.84      613.05     31.30 o 
   3   7  24      761.92      740.69     42.00 o 
   4   7  24     2454.02     2625.23    130.09 o 
   0   8  24     1260.08     1205.19     55.03 o 
   1   8  24       13.80        2.62      9.15 o 
   2   8  24     1628.21     1571.90     49.01 o 
   3   8  24      304.25      358.09     25.33 o 
   4   8  24     1100.83     1079.04     91.33 o 
   1   9  24      635.68      711.89     38.35 o 
   2   9  24     1041.06     1090.50     40.02 o 
   3   9  24      265.77      307.08     42.07 o 
   4   9  24     1112.60     1245.93    113.45 o 
   0  10  24     7457.96     7874.92    152.41 o 
   1  10  24      125.04      169.36     23.69 o 
   2  10  24     4515.91     5059.08     99.19 o 
   1  11  24      247.61      347.67     45.74 o 
   1   1  25    13071.84    13849.99    152.00 o 
   2   1  25      246.23      237.66     22.65 o 
   3   1  25     9404.02     9948.46    113.73 o 
   4   1  25       91.52       85.45     14.15 o 
   5   1  25     4412.37     4732.88    153.12 o 
   0   2  25      235.43      316.20     38.53 o 
   1   2  25      116.15       97.51     15.73 o 
   2   2  25       70.74       53.72     12.97 o 
   3   2  25       87.38       81.36     13.82 o 
   4   2  25      242.45      238.01     20.40 o 
   5   2  25     1081.04     1048.05     56.06 o 
   1   3  25     7908.73     8412.66    113.32 o 
   2   3  25       45.98       38.06     12.73 o 
   3   3  25     5253.51     5618.20     91.51 o 
   4   3  25      159.77      130.26     16.32 o 
   5   3  25     2486.40     2503.63     96.40 o 
   0   4  25        4.24       -5.64     11.84 o 
   1   4  25      396.98      352.01     26.58 o 
   2   4  25     1081.87     1008.33     39.11 o 
   3   4  25      865.91      788.25     38.06 o 
   4   4  25      152.95      124.18     20.01 o 
   5   4  25     2213.49     2396.08    145.14 o 
   1   5  25     1440.05     1465.25     41.49 o 
   2   5  25       29.11       21.39     11.82 o 
   3   5  25     1367.58     1277.76     63.19 o 
   4   5  25       11.11       31.32     26.72 o 
   5   5  25     1390.23     1514.65    109.94 o 
   0   6  25      675.74      605.05     69.44 o 
   1   6  25       57.74       78.09     13.46 o 
   2   6  25      609.52      580.73     30.92 o 
   3   6  25     1229.26     1176.16     57.24 o 
   4   6  25      162.49      121.14     27.10 o 
   1   7  25       89.40       67.94     13.82 o 
   2   7  25       64.82       46.11     13.89 o 
   3   7  25       48.07       17.52     26.72 o 
   4   7  25      122.80      114.10     39.20 o 
   0   8  25     1006.91     1011.82     56.04 o 
   1   8  25       85.27       91.46     15.02 o 
   2   8  25        2.45       29.15     17.63 o 
   3   8  25      908.82      875.62     66.30 o 
   1   9  25     2364.85     2587.43     83.39 o 
   2   9  25      509.12      582.14     58.78 o 
   3   9  25     1199.05     1123.72     95.27 o 
   0  10  25       94.36       70.08     37.23 o 
   0   0  26     7761.67     8121.41    255.14 o 
   1   0  26     1110.35      905.57     98.77 o 
   2   0  26     4091.44     3920.34     96.60 o 
   3   0  26      490.01      400.58     37.94 o 
   4   0  26     6086.27     6220.89    217.14 o 
   1   1  26      195.86      280.99     43.03 o 
   2   1  26       10.41        8.56     11.22 o 
   3   1  26      164.36      151.51     17.63 o 
   4   1  26        2.08       -4.37     12.08 o 
   0   2  26     6468.12     6461.83    159.81 o 
   1   2  26       62.48       64.71     16.61 o 
   2   2  26     4668.52     4976.18     86.44 o 
   3   2  26      638.46      560.81     33.61 o 
   4   2  26     3032.91     2933.92     88.75 o 
   1   3  26     2036.27     1911.55     52.40 o 
   2   3  26       14.00       15.65     11.07 o 
   3   3  26     1680.50     1585.63     50.19 o 
   4   3  26      256.66      266.31     55.19 o 
   0   4  26     1669.25     1823.60    161.92 o 
   1   4  26       27.38       32.36     12.54 o 
   2   4  26     2874.10     2907.66     65.74 o 
   3   4  26      555.48      550.38     38.23 o 
   4   4  26      937.65      843.61     90.23 o 
   1   5  26     2964.45     3021.88     62.01 o 
   2   5  26      107.38       86.56     16.19 o 
   3   5  26     4686.62     4624.46    315.70 o 
   0   6  26      137.24      194.50     28.19 o 
   1   6  26        4.64       14.13     11.48 o 
   2   6  26      365.70      334.90     39.80 o 
   3   6  26        3.30       -5.48     21.24 o 
   1   7  26     4283.91     4539.94     96.33 o 
   2   7  26      377.47      327.90     44.73 o 
   0   8  26      189.98      237.12     41.83 o 
   1   8  26        7.81      -19.05     19.05 o 
   2   8  26      373.98      449.84     73.59 o 
   1   1  27     1041.05     1032.60     48.39 o 
   2   1  27      999.78      987.93     42.97 o 
   3   1  27       30.70        7.24     17.38 o 
   4   1  27     2841.55     3117.77    150.90 o 
   0   2  27     1871.04     2054.49     89.59 o 
   1   2  27      136.99      160.06     23.18 o 
   2   2  27     1981.65     2174.38     57.68 o 
   3   2  27      118.11       99.45     30.21 o 
   4   2  27     1891.69     1921.05     85.59 o 
   1   3  27       65.79       76.85     15.84 o 
   2   3  27      789.35      811.35     51.51 o 
   3   3  27      470.49      503.07     51.62 o 
   0   4  27     7559.12     8508.13    376.47 o 
   1   4  27      175.62      173.97     23.10 o 
   2   4  27     5373.02     5743.28    180.46 o 
   3   4  27       92.77       71.83     36.14 o 
   1   5  27       21.80       36.07     21.77 o 
   2   5  27       25.76       33.71     23.62 o 
   0   6  27     8480.76     9486.35    202.79 o 
   1   6  27       97.53       94.41     27.25 o 
   2   6  27     8665.55    10159.04    288.87 o 
   1   7  27      120.82      123.65     32.89 o 
   2   2  28      769.63      768.27     85.63 o 
   2   3  28       63.24       65.04     38.11 o 
   1   4  28      154.32      183.53     50.81 o 
                                                 
